# Supplementary material for: Decrease of energy spilling in Escherichia coli continuous cultures with rising specific growth rate and carbon wasting
Source: BMC Syst Biol. 2011 Jul 5;5:106. doi: 10.1186/1752-0509-5-106 (PMC3149000; doi:10.1186/1752-0509-5-106)
Supplement: Additional file 1 — Specific growth rate dependent biomass composition and metabolic flux analysis results of triplicate E. coli K-12 MG1655 A-stat experiments. Specific growth rate dependent E. coli K-12 MG1655 biomass monomer composition (Table S1); Effect of specific growth rate dependent biomass composition on MFA results (Table S2); MFA results for triplicate E. coli K-12 MG1655 A-stat experiments (Table S3); MFA average results and standard deviations of triplicate E. coli K-12 MG1655 A-stat experiments (Table S4); MFA results of four E. coli K-12 MG1655 D-stat experiments (Table S5); Effect of taking novel carbon wasting routes into account in E. coli K-12 MG1655 A-stat experiments' MFA (Table S6). [file 1752-0509-5-106-S1.XLS]

## Sheet: Table S1
Table S1. Biomass monomer composition of Escherichia coli K-12 MG1655 at different specific growth rates (μ) measured in A-stat experiments (µmol/g DCW). See Additional file 2 for details.
μ (h-1)	0.1	0.11	0.12	0.13	0.14	0.15	0.16	0.17	0.18	0.19	0.2	0.21	0.22	0.23	0.24	0.25	0.26	0.27	0.28	0.29	0.3	0.31	0.32	0.33	0.34	0.35	0.36	0.37	0.38	0.39	0.4	0.41	0.42	0.43	0.44	0.45	0.46	0.47
Glycogen	701.361	694.06	686.759	679.457	672.156	664.855	657.553	650.252	642.951	635.649	628.348	621.047	613.745	606.444	599.143	591.842	584.54	577.239	569.938	562.636	555.335	548.034	540.732	533.431	526.13	518.828	511.527	504.226	496.924	489.623	482.322	475.02	467.719	460.418	453.116	445.815	438.514	431.213
NAG*	24.629	24.6364	24.6438	24.6512	24.6586	24.666	24.6734	24.6808	24.6882	24.6956	24.7031	24.7105	24.7179	24.7253	24.7327	24.7401	24.7475	24.7549	24.7623	24.7697	24.7771	24.7846	24.792	24.7994	24.8068	24.8142	24.8216	24.829	24.8364	24.8438	24.8512	24.8586	24.866	24.8735	24.8809	24.8883	24.8957	24.9031
NAM†	24.629	24.6364	24.6438	24.6512	24.6586	24.666	24.6734	24.6808	24.6882	24.6956	24.7031	24.7105	24.7179	24.7253	24.7327	24.7401	24.7475	24.7549	24.7623	24.7697	24.7771	24.7846	24.792	24.7994	24.8068	24.8142	24.8216	24.829	24.8364	24.8438	24.8512	24.8586	24.866	24.8735	24.8809	24.8883	24.8957	24.9031
dAMP	25	25	25	25	25	25	25	25	25	25	25	25	25	25	25	25	25	25	25	25	25	25	25	25	25	25	25	25	25	25	25	25	25	25	25	25	25	25
dTMP	25	25	25	25	25	25	25	25	25	25	25	25	25	25	25	25	25	25	25	25	25	25	25	25	25	25	25	25	25	25	25	25	25	25	25	25	25	25
dCMP	25	25	25	25	25	25	25	25	25	25	25	25	25	25	25	25	25	25	25	25	25	25	25	25	25	25	25	25	25	25	25	25	25	25	25	25	25	25
dGMP	25	25	25	25	25	25	25	25	25	25	25	25	25	25	25	25	25	25	25	25	25	25	25	25	25	25	25	25	25	25	25	25	25	25	25	25	25	25
AMP	65.948	67.2166	68.4852	69.7539	71.0225	72.2911	73.5597	74.8283	76.0969	77.3655	78.6341	79.9027	81.1713	82.4399	83.7085	84.9771	86.2457	87.5143	88.7829	90.0515	91.3201	92.5887	93.8573	95.1259	96.3945	97.6631	98.9317	100.2	101.469	102.738	104.006	105.275	106.543	107.812	109.081	110.349	111.618	112.886
UMP	54.3438	55.3892	56.4346	57.4799	58.5253	59.5707	60.6161	61.6615	62.7068	63.7522	64.7976	65.843	66.8884	67.9337	68.9791	70.0245	71.0699	72.1153	73.1606	74.206	75.2514	76.2968	77.3422	78.3875	79.4329	80.4783	81.5237	82.5691	83.6144	84.6598	85.7052	86.7506	87.796	88.8413	89.8867	90.9321	91.9775	93.0229
CMP	50.3395	51.3079	52.2762	53.2446	54.2129	55.1813	56.1496	57.118	58.0863	59.0547	60.023	60.9914	61.9597	62.9281	63.8964	64.8648	65.8332	66.8015	67.7699	68.7382	69.7066	70.6749	71.6433	72.6116	73.58	74.5483	75.5167	76.485	77.4534	78.4217	79.3901	80.3584	81.3268	82.2951	83.2635	84.2318	85.2002	86.1685
GMP	81.148	82.709	84.27	85.8309	87.3919	88.9529	90.5139	92.0749	93.6359	95.1969	96.7579	98.3189	99.8799	101.441	103.002	104.563	106.124	107.685	109.246	110.807	112.368	113.929	115.49	117.051	118.612	120.173	121.734	123.295	124.856	126.417	127.978	129.539	131.1	132.661	134.222	135.783	137.344	138.905
Glycerol	117.281	117.316	117.351	117.387	117.422	117.457	117.492	117.528	117.563	117.598	117.634	117.669	117.704	117.739	117.775	117.81	117.845	117.881	117.916	117.951	117.986	118.022	118.057	118.092	118.128	118.163	118.198	118.233	118.269	118.304	118.339	118.374	118.41	118.445	118.48	118.516	118.551	118.586
C14	22.32	22.152	21.984	21.816	21.648	21.48	21.312	21.144	20.976	20.808	20.64	20.472	20.304	20.136	19.968	19.8	19.632	19.464	19.296	19.128	18.96	18.792	18.624	18.456	18.288	18.12	17.952	17.784	17.616	17.448	17.28	17.112	16.944	16.776	16.608	16.44	16.272	16.104
C16	96.6	96.78	96.96	97.14	97.32	97.5	97.68	97.86	98.04	98.22	98.4	98.58	98.76	98.94	99.12	99.3	99.48	99.66	99.84	100.02	100.2	100.38	100.56	100.74	100.92	101.1	101.28	101.46	101.64	101.82	102	102.18	102.36	102.54	102.72	102.9	103.08	103.26
C16:1	43.44	44.184	44.928	45.672	46.416	47.16	47.904	48.648	49.392	50.136	50.88	51.624	52.368	53.112	53.856	54.6	55.344	56.088	56.832	57.576	58.32	59.064	59.808	60.552	61.296	62.04	62.784	63.528	64.272	65.016	65.76	66.504	67.248	67.992	68.736	69.48	70.224	70.968
C18:1	24.36	24.996	25.632	26.268	26.904	27.54	28.176	28.812	29.448	30.084	30.72	31.356	31.992	32.628	33.264	33.9	34.536	35.172	35.808	36.444	37.08	37.716	38.352	38.988	39.624	40.26	40.896	41.532	42.168	42.804	43.44	44.076	44.712	45.348	45.984	46.62	47.256	47.892
C17	88.44	87.204	85.968	84.732	83.496	82.26	81.024	79.788	78.552	77.316	76.08	74.844	73.608	72.372	71.136	69.9	68.664	67.428	66.192	64.956	63.72	62.484	61.248	60.012	58.776	57.54	56.304	55.068	53.832	52.596	51.36	50.124	48.888	47.652	46.416	45.18	43.944	42.708
C19	4.08	4.008	3.936	3.864	3.792	3.72	3.648	3.576	3.504	3.432	3.36	3.288	3.216	3.144	3.072	3	2.928	2.856	2.784	2.712	2.64	2.568	2.496	2.424	2.352	2.28	2.208	2.136	2.064	1.992	1.92	1.848	1.776	1.704	1.632	1.56	1.488	1.416
Ala	609.7	609.21	608.72	608.23	607.74	607.25	606.76	606.27	605.78	605.29	604.8	604.31	603.82	603.33	602.84	602.35	601.86	601.37	600.88	600.39	599.9	599.41	598.92	598.43	597.94	597.45	596.96	596.47	595.98	595.49	595	594.51	594.02	593.53	593.04	592.55	592.06	591.57
Arg	279.44	279.804	280.168	280.532	280.896	281.26	281.624	281.988	282.352	282.716	283.08	283.444	283.808	284.172	284.536	284.9	285.264	285.628	285.992	286.356	286.72	287.084	287.448	287.812	288.176	288.54	288.904	289.268	289.632	289.996	290.36	290.724	291.088	291.452	291.816	292.18	292.544	292.908
Asp	478.52	477.792	477.064	476.336	475.608	474.88	474.152	473.424	472.696	471.968	471.24	470.512	469.784	469.056	468.328	467.6	466.872	466.144	465.416	464.688	463.96	463.232	462.504	461.776	461.048	460.32	459.592	458.864	458.136	457.408	456.68	455.952	455.224	454.496	453.768	453.04	452.312	451.584
Cys	48.02	47.922	47.824	47.726	47.628	47.53	47.432	47.334	47.236	47.138	47.04	46.942	46.844	46.746	46.648	46.55	46.452	46.354	46.256	46.158	46.06	45.962	45.864	45.766	45.668	45.57	45.472	45.374	45.276	45.178	45.08	44.982	44.884	44.786	44.688	44.59	44.492	44.394
Glu	367.64	367.304	366.968	366.632	366.296	365.96	365.624	365.288	364.952	364.616	364.28	363.944	363.608	363.272	362.936	362.6	362.264	361.928	361.592	361.256	360.92	360.584	360.248	359.912	359.576	359.24	358.904	358.568	358.232	357.896	357.56	357.224	356.888	356.552	356.216	355.88	355.544	355.208
Gly	500.36	500.416	500.472	500.528	500.584	500.64	500.696	500.752	500.808	500.864	500.92	500.976	501.032	501.088	501.144	501.2	501.256	501.312	501.368	501.424	501.48	501.536	501.592	501.648	501.704	501.76	501.816	501.872	501.928	501.984	502.04	502.096	502.152	502.208	502.264	502.32	502.376	502.432
His	99.54	99.414	99.288	99.162	99.036	98.91	98.784	98.658	98.532	98.406	98.28	98.154	98.028	97.902	97.776	97.65	97.524	97.398	97.272	97.146	97.02	96.894	96.768	96.642	96.516	96.39	96.264	96.138	96.012	95.886	95.76	95.634	95.508	95.382	95.256	95.13	95.004	94.878
Ile	254.1	253.75	253.4	253.05	252.7	252.35	252	251.65	251.3	250.95	250.6	250.25	249.9	249.55	249.2	248.85	248.5	248.15	247.8	247.45	247.1	246.75	246.4	246.05	245.7	245.35	245	244.65	244.3	243.95	243.6	243.25	242.9	242.55	242.2	241.85	241.5	241.15
Leu	458.22	457.842	457.464	457.086	456.708	456.33	455.952	455.574	455.196	454.818	454.44	454.062	453.684	453.306	452.928	452.55	452.172	451.794	451.416	451.038	450.66	450.282	449.904	449.526	449.148	448.77	448.392	448.014	447.636	447.258	446.88	446.502	446.124	445.746	445.368	444.99	444.612	444.234
Lys	306.46	306.726	306.992	307.258	307.524	307.79	308.056	308.322	308.588	308.854	309.12	309.386	309.652	309.918	310.184	310.45	310.716	310.982	311.248	311.514	311.78	312.046	312.312	312.578	312.844	313.11	313.376	313.642	313.908	314.174	314.44	314.706	314.972	315.238	315.504	315.77	316.036	316.302
Met	86.8	87.64	88.48	89.32	90.16	91	91.84	92.68	93.52	94.36	95.2	96.04	96.88	97.72	98.56	99.4	100.24	101.08	101.92	102.76	103.6	104.44	105.28	106.12	106.96	107.8	108.64	109.48	110.32	111.16	112	112.84	113.68	114.52	115.36	116.2	117.04	117.88
Phe	196.7	196.21	195.72	195.23	194.74	194.25	193.76	193.27	192.78	192.29	191.8	191.31	190.82	190.33	189.84	189.35	188.86	188.37	187.88	187.39	186.9	186.41	185.92	185.43	184.94	184.45	183.96	183.47	182.98	182.49	182	181.51	181.02	180.53	180.04	179.55	179.06	178.57
Pro	218.4	218.26	218.12	217.98	217.84	217.7	217.56	217.42	217.28	217.14	217	216.86	216.72	216.58	216.44	216.3	216.16	216.02	215.88	215.74	215.6	215.46	215.32	215.18	215.04	214.9	214.76	214.62	214.48	214.34	214.2	214.06	213.92	213.78	213.64	213.5	213.36	213.22
Ser	273.42	273.042	272.664	272.286	271.908	271.53	271.152	270.774	270.396	270.018	269.64	269.262	268.884	268.506	268.128	267.75	267.372	266.994	266.616	266.238	265.86	265.482	265.104	264.726	264.348	263.97	263.592	263.214	262.836	262.458	262.08	261.702	261.324	260.946	260.568	260.19	259.812	259.434
Thr	297.78	297.458	297.136	296.814	296.492	296.17	295.848	295.526	295.204	294.882	294.56	294.238	293.916	293.594	293.272	292.95	292.628	292.306	291.984	291.662	291.34	291.018	290.696	290.374	290.052	289.73	289.408	289.086	288.764	288.442	288.12	287.798	287.476	287.154	286.832	286.51	286.188	285.866
Trp	54	54	54	54	54	54	54	54	54	54	54	54	54	54	54	54	54	54	54	54	54	54	54	54	54	54	54	54	54	54	54	54	54	54	54	54	54	54
Tyr	169.12	168.812	168.504	168.196	167.888	167.58	167.272	166.964	166.656	166.348	166.04	165.732	165.424	165.116	164.808	164.5	164.192	163.884	163.576	163.268	162.96	162.652	162.344	162.036	161.728	161.42	161.112	160.804	160.496	160.188	159.88	159.572	159.264	158.956	158.648	158.34	158.032	157.724
Val	361.2	361.06	360.92	360.78	360.64	360.5	360.36	360.22	360.08	359.94	359.8	359.66	359.52	359.38	359.24	359.1	358.96	358.82	358.68	358.54	358.4	358.26	358.12	357.98	357.84	357.7	357.56	357.42	357.28	357.14	357	356.86	356.72	356.58	356.44	356.3	356.16	356.02
* N-acetylglucosamine
† N-acetylmuramic acid

## Sheet: Table S2
Table S2. Comparison of Escherichia coli K-12 MG1655 A-stat experiment metabolic flux analysis results for specific growth rate (μ) 0.11 h-1 using biomass monomer composition from μ = 0.11 h-1 or μ = 0.47 h-1. Unit is µmol/g DCW. RSD, relative standard deviation. See Additional file 2 for model network and MFA details.
Flux	μ = 0.11 h-1 biomass	μ = 0.47 h-1 biomass	RSD (%)
in_glc2	12837.6	12837.6	0
pgiA	9248.26	9461.3	0.0161035
fbaA	10594.8	10736.2	0.0093768
gapA	21560.7	21821.1	0.00848928
pmg	20539.3	20713	0.00595566
pyk	3364.93	3449.05	0.01746
pdh	13400.2	13463.8	0.00334991
Vnadh	57206	58012.5	0.00989807
ppc	3528.17	3674.92	0.0288123
gltA	10629.4	10734	0.00692448
icdA	10629.4	10734	0.00692448
ngATP	107774	108210	0.00285304
Vprod	636.899	725.81	0.0922714
gnd	2813.46	2862.2	0.012145
suc	9764.05	9872.69	0.00782355
fum	9764.05	9872.69	0.00782355
tkt	488.416	467.232	0.0313491
mdh	9764.05	9872.69	0.00782355
pta or acs	415.411	455.201	0.0646339
carA	602.554	675	0.080196
pyrB	602.554	675	0.080196
pyrC	473.59	546.036	0.100483
pyrD	315.077	387.523	0.145822
Vquin	10079.1	10260.2	0.0125906

## Sheet: Table S3
Table S3. Metabolic flux analysis results of triplicate Escherichia coli K-12 MG1655 A-stat experiments at different specific growth rates (μ). Unit is µmol/g DCW if not otherwise noted. See Additional file 2 for model network and MFA details.
A-stat experiment 1
μ (h-1)	in_glc2	pgiA	fbaA	gapA	pmg	pyk	pdh	Vnadh	ppc	gltA	icdA	ngATP	Vprod	gnd	suc	fum	tkt	mdh	pta or acs	carA	pyrB	pyrC	pyrD	Vquin		V_Acetate	V_CO2	V_CBASP	V_DHO	V_Oro	V_NAA	V_Lactate		Q_CO2		C distribution	C_CO2	C_Glucose	C_Acetate	C_prod	C_CBASP	C_DHO	C_Oro	C_NAA	C_Lactate	C_Biomass	C_CO2 %	C_Glucose %	C_Acetate %
0.10355	13057.4	10079.3	11017	22200.5	21180.7	4334.92	14590.6	61410.7	2978.68	11819.1	11819.1	119894	127.467	2197.21	10953.7	10953.7	283.714	10953.7	414.653	562.213	562.213	449.084	310.033	11263.7		0	36019.7	113.128	139.052	154.634	0	16.8092		3729.84		0.00903207	0.00428717	0.00932478	0	6.06861e-05	6.73244e-05	8.27518e-05	9.20253e-05	0	1.20041e-05	0.00443011	47.4661	103.241	0
0.104719	13707.3	11359.9	11877.4	23711.1	22691.1	4980.44	15885	66804.8	3193.8	13113.7	13113.7	134469	308.101	1567.41	12248.2	12248.2	73.6596	12248.2	414.782	596.749	596.749	472.992	320.622	12568.8		0	39023.8	123.757	152.37	164.989	0	17.7352		4086.53		0.00960203	0.00469716	0.00989941	0	0.00014834	7.44809e-05	9.17014e-05	9.92956e-05	0	1.28084e-05	0.00447824	48.9184	103.097	0
0.10421	13744.5	11454.3	11933.6	23804.3	22784.4	5079.35	16021	67305.4	3150.95	13249.6	13249.6	135823	244.377	1509.78	12384.2	12384.2	54.5012	12384.2	414.726	617.603	617.603	487.126	325.984	12710.1		0	39396	130.477	161.142	170.452	0	17.8788		4105.46		0.0095802	0.00471892	0.00987803	0	0.000117087	7.81439e-05	9.65094e-05	0.000102085	0	1.28493e-05	0.0044546	49.257	103.109	0
0.105086	12647.1	9398.26	10516.8	21290.4	20270.3	4234.02	14079.5	58969.1	2579.71	11308.2	11308.2	113380	-303.734	2469.08	10442.8	10442.8	374.179	10442.8	414.823	594.507	594.507	469.454	314.96	10757.7		0	35125.4	125.053	154.493	159.253	0	16.5986		3691.19		0.0088632	0.00424274	0.00916575	0	-0.00014675	7.55249e-05	9.33051e-05	9.61795e-05	0	1.20295e-05	0.00449017	47.8692	103.414	0
0.11041	12837.6	9248.26	10594.8	21560.7	20539.3	3364.93	13400.2	57206	3528.17	10629.4	10629.4	107774	636.899	2813.46	9764.05	9764.05	488.416	9764.05	415.411	602.554	602.554	473.59	315.077	10079.1		0	32476.4	128.964	158.513	158.297	0	17.0836		3585.71		0.00945637	0.00412151	0.00977517	0	0.000323311	8.18326e-05	0.000100583	0.000100446	0	1.30083e-05	0.00471567	43.5845	103.371	0
0.115493	12997.3	9744.92	10867.8	21995.1	20972.5	3882.71	14076.9	59675.2	3284.66	11306.7	11306.7	114700	384.635	2480.2	10441.4	10441.4	376.8	10441.4	415.974	611.514	611.514	478.447	315.629	10757.1		0	34409.1	133.067	162.818	157.825	0	17.5478		3974.01		0.0100179	0.00456782	0.0103524	0	0.000204242	8.83234e-05	0.000108071	0.000104757	0	1.39769e-05	0.0049307	45.5966	103.339	0
0.120019	13602.6	11064.1	11712	23446.1	22422.3	4728.16	15526.3	65477.7	3284.48	12756.6	12756.6	130564	357.545	1769.61	11891.4	11891.4	139.466	11891.4	416.474	638.61	638.61	496.117	322.441	12213.8		0	38020.8	142.493	173.676	163.727	0	18.648		4563.22		0.0109106	0.00524508	0.0112591	0	0.000197298	9.82863e-05	0.000119795	0.000112933	0	1.54353e-05	0.00512178	48.0732	103.194	0
0.123987	13304.2	10317	11264.8	22701.8	21677.1	4081.48	14584.4	61915	3484.96	11815.2	11815.2	120712	597.861	2221.21	10950	10950	289.588	10950	416.913	598.93	598.93	455.88	319.046	11269		0	35486.8	143.05	136.834	159.533	0	15.2509		4399.91		0.0110132	0.00505736	0.0113762	0	0.000340814	0.000101933	9.75035e-05	0.000113678	0	1.30408e-05	0.00528889	45.9208	103.296	0
0.128031	13937.1	11524.4	12090	24161.2	23135.5	4666.27	15797.3	67012.5	3726.35	13028.5	13028.5	134337	770.595	1649.68	12163.4	12163.4	98.6567	12163.4	417.36	667.756	667.756	513.921	326.917	12490.3		0	38244.7	153.835	187.004	166.589	0	19.8255		4896.51		0.0119318	0.00562817	0.0123061	0	0.00045361	0.000113194	0.000137599	0.000122578	0	1.75054e-05	0.00545911	47.1696	103.137	0
0.133368	13512.1	10777.2	11558.6	23206.6	22179.7	4433.06	15138.8	64087.9	3429.55	12370.7	12370.7	126512	481.648	1975.74	11505.6	11505.6	206.788	11505.6	417.951	660.117	660.117	507.665	321.559	11827.1		0	36901.1	152.452	186.106	160.156	0	19.7499		4921.43		0.0120369	0.00565682	0.0124282	0	0.00029534	0.000116852	0.000142647	0.000122757	0	1.81656e-05	0.00568429	46.9958	103.251	0
0.139178	13827.2	11189.7	11907.3	23872.3	22844	4326.26	15345.8	65379.3	3886.48	12578.3	12578.3	129643	919.56	1882.6	11713.3	11713.3	175.137	11713.3	418.593	679.37	679.37	520.001	325.055	12038.3		0	36954.1	159.369	194.946	162.482	0	20.7594		5143.2		0.0128629	0.00591172	0.013272	0	0.000588425	0.000127475	0.000155932	0.000129965	0	1.99259e-05	0.00592942	45.9596	103.181	0
0.143737	13932.4	11434.2	12059.8	24131.6	23102.1	4509.29	15633	66503.9	3857.11	12866.1	12866.1	132699	876.252	1746.61	12001.1	12001.1	129.333	12001.1	419.097	693.496	693.496	528.659	326.847	12327.9		0	37696.1	164.837	201.812	163.356	0	21.4996		5418.33		0.0133873	0.00622797	0.013811	0	0.00057908	0.000136167	0.000166712	0.000134945	0	2.13124e-05	0.00612108	46.5216	103.166	0
0.148896	13857	11323.7	11973.8	23971.8	22941.1	4515.58	15563.1	66139.1	3766.04	12796.8	12796.8	131722	778.955	1785.4	11931.8	11931.8	141.726	11931.8	419.668	699.927	699.927	531.874	326.386	12258.2		0	37611.2	168.052	205.488	161.856	0	21.9758		5600.15		0.0137891	0.00643696	0.0142293	0	0.000533256	0.000143807	0.000175841	0.000138504	0	2.25662e-05	0.00633812	46.6817	103.193	0
0.153054	14136.9	11773.3	12311	24590.4	23558.7	4562.76	15888.9	67738	4057.18	13123	13123	135914	1078.91	1618.71	12258.1	12258.1	85.7317	12258.1	420.128	691.282	691.282	545.458	330.467	12588.6		0	38140.2	145.824	214.99	165.1	0	23.0649		5837.52		0.0144683	0.00670979	0.0149221	0	0.000759224	0.00012827	0.00018911	0.000145226	0	2.4346e-05	0.00651238	46.3757	103.136	0
0.157417	13841.2	11288.6	11953.2	23938.3	22905.5	4506.95	15536.9	66034.2	3756.22	12771.6	12771.6	131340	746.788	1810.89	11906.7	11906.7	149.335	11906.7	420.61	722.624	722.624	543.081	327.739	12234.5		0	37547.3	179.542	215.342	161.494	0	23.2384		5910.58		0.0145581	0.00679377	0.0150265	0	0.000540493	0.000162431	0.000194819	0.000146103	0	2.52284e-05	0.00669521	46.6667	103.218	0
0.16346	13747.1	10980.8	11789	23682	22647.8	4172.77	15107.8	64496.1	3927.76	12343.1	12343.1	126939	912.966	2028.99	11478.4	11478.4	221.407	11478.4	421.279	728.226	728.226	544.481	327.013	11805.4		0	36302.4	183.744	217.468	159.55	0	23.7244		5933.98		0.0150097	0.00682067	0.0154972	0	0.000686131	0.000172614	0.000204295	0.000149886	0	2.67448e-05	0.00694931	45.4419	103.249	0
0.168763	13848.2	11178.6	11923.4	23919.2	22883.8	4273.97	15309	65341.1	3962.24	12544.9	12544.9	129174	933.489	1936.17	11680.2	11680.2	189.915	11680.2	421.865	742.404	742.404	551.615	328.737	12008.9		0	36765.5	190.788	222.878	160.207	0	24.5897		6204.66		0.0156131	0.00713179	0.0161177	0	0.000724315	0.000185046	0.00021617	0.000155385	0	2.86196e-05	0.00717175	45.6783	103.232	0
0.174799	13634.9	10673.6	11614.1	23398.6	22361.6	3897.13	14718.2	63053.7	4031.23	11954.8	11954.8	122805	1002.79	2232.28	11090.1	11090.1	287.99	11090.1	422.533	742.336	742.336	549.294	326.735	11416.9		0	35221.8	193.042	222.559	156.99	0	24.9018		6156.73		0.015913	0.0070767	0.016437	0	0.000805913	0.000193928	0.000223581	0.000157711	0	3.00194e-05	0.00742513	44.4712	103.293	0
0.181542	13679.1	10598.4	11619.8	23450.7	22412.2	3641.82	14505.9	62474.8	4293.92	11743.3	11743.3	120910	1231.01	2356.62	10878.7	10878.7	328.736	10878.7	423.279	777.084	777.084	578.568	352.745	11231.4		0	34413.4	198.516	225.823	181.641	0	25.6864		6247.49		0.0165812	0.00718102	0.0171264	0	0.00102749	0.000207121	0.000235611	0.000189515	0	3.21597e-05	0.00770833	43.3081	103.288	0
0.186464	13708.8	10692.9	11672.1	23534.3	22494.6	3732.59	14626.1	62923.9	4256.67	11864	11864	122137	1197.59	2295.32	10999.5	10999.5	307.789	10999.5	423.823	773.449	773.449	569.032	327.275	11326.8		0	34754.8	204.417	241.757	155.18	0	25.6902		6480.51		0.017067	0.00744886	0.0176289	0	0.0010267	0.00021906	0.000259074	0.000166296	0	3.30365e-05	0.00791399	43.6448	103.292	0
0.191159	13708	10635.4	11653.3	23516.3	22475.4	3610.27	14501	62533.6	4361.35	11739.5	11739.5	120984	1308.37	2355.48	10875	10875	327.355	10875	424.342	767.546	767.546	557.728	326.35	11201.4		0	34342.1	209.818	231.378	153.31	0	27.3772		6564.79		0.0174947	0.00754574	0.0180718	0	0.00114991	0.000230509	0.000254195	0.000168428	0	3.60925e-05	0.00810985	43.1315	103.298	0
0.196555	13693.1	10629.4	11642.4	23492.3	22450.1	3642.09	14516.7	62561.2	4320	11755.8	11755.8	121055	1262.83	2350.48	10891.4	10891.4	325.128	10891.4	424.939	771.955	771.955	557.344	325.399	11216.8		0	34422.5	214.611	231.945	151.272	0	28.26		6765.91		0.017967	0.00777691	0.0185617	0	0.00114122	0.00024243	0.000262011	0.000170881	0	3.83079e-05	0.00833527	43.2843	103.31	0
0.202402	13752.9	10640.8	11687.2	23598.8	22555.2	3486.67	14419.7	62381.4	4521.67	11659.5	11659.5	120364	1457.75	2403.2	10795.1	10795.1	342.092	10795.1	425.586	778.933	778.933	558.629	325.416	11120.5		0	33976.9	220.303	233.213	150.112	0	29.3173		6877		0.0185839	0.00790459	0.0191973	0	0.00135656	0.000256263	0.00027128	0.000174615	0	4.09233e-05	0.00857961	42.5347	103.301	0
0.207517	13813.8	10777.3	11774.3	23748.5	22703.7	3579.2	14571.7	62991.1	4517.51	11812.1	11812.1	122003	1446.82	2331.31	10947.8	10947.8	317.596	10947.8	426.151	785.918	785.918	559.771	325.483	11273.3		0	34359.5	226.147	234.288	149.149	0	30.4358		7130.18		0.0191393	0.00819561	0.0197696	0	0.00138041	0.000269709	0.000279418	0.000177879	0	4.35583e-05	0.00879274	42.8208	103.293	0
0.210781	13867	10850.2	11834.7	23863.2	22817.6	3592.73	14637.1	63283	4565.22	11867.4	11867.4	122725	1475.29	2313.94	11003.1	11003.1	311.466	11003.1	426.512	794.862	794.862	560.538	325.329	11328.4		0	34461.4	234.325	235.209	148.337	10.4262	31.6317		7263.81		0.0195158	0.00834921	0.0201579	0	0.00142971	0.000283857	0.000284929	0.000179693	1.51561e-05	4.59818e-05	0.00892728	42.7817	103.29	0
0.214878	13897.4	10866.6	11861.2	23921.5	22874.9	3540.59	14614	63268.6	4644.9	11841.6	11841.6	122596	1548.34	2330.96	10977.4	10977.4	316.714	10977.4	426.966	798.546	798.546	560.052	325.043	11302.4		0	34320.5	238.494	235.009	147.227	13.5403	32.7788		7374.71		0.0199385	0.00847668	0.0205948	0	0.00152967	0.000294523	0.00029022	0.000181815	2.00656e-05	4.85755e-05	0.00909698	42.5141	103.291	0
0.221944	13952.6	10932.3	11921.3	24039.1	22990.8	3510.07	14637.1	63455.3	4737.28	11862.4	11862.4	122997	1633.54	2325.55	10998.3	10998.3	314.178	10998.3	427.747	802.868	802.868	559.671	325.479	11323.8		0	34283.2	243.197	234.192	146.239	16.678	33.9075		7608.96		0.0206779	0.00874593	0.0213565	0	0.00166692	0.000310208	0.000298722	0.000186534	2.55281e-05	5.19004e-05	0.00939217	42.296	103.282	0
0.22732	13985.6	11008.2	11969.7	24122.2	23072.7	3567.76	14726.4	63803.6	4729.25	11948.9	11948.9	123928	1619.02	2286.62	11084.9	11084.9	300.641	11084.9	428.342	806.248	806.248	558.448	325.538	11410.4		0	34511.3	247.8	232.91	145.216	20.0142	35.0569		7845.1		0.0212292	0.00901736	0.0219256	0	0.00169212	0.000323735	0.000304283	0.000189715	3.13767e-05	5.49595e-05	0.00961563	42.4763	103.28	0
0.232333	14017.1	11002.3	11989.7	24175.4	23124.6	3468.91	14657.6	63647.2	4849.37	11877.2	11877.2	123373	1730.79	2327.65	11013.2	11013.2	313.795	11013.2	428.896	811.336	811.336	559.101	327.885	11341.1		0	34215	252.234	231.217	146.553	23.4779	36.2255		7949.26		0.0217463	0.00913708	0.0224596	0	0.00184882	0.000336795	0.000308731	0.000195685	3.76186e-05	5.80439e-05	0.00982355	42.0167	103.28	0
0.237438	14045.1	10986.3	12004	24219.4	23167.4	3368.83	14583	63452.7	4965.06	11794.4	11794.4	122721	1835.98	2375.33	10930.5	10930.5	329.158	10930.5	429.461	813.24	813.24	556.915	327.752	11258.2		0	33904.9	256.325	229.163	145.392	32.2828	38.4482		8050.3		0.0222694	0.00925322	0.0229989	0	0.00200428	0.000349778	0.000312713	0.0001984	5.28632e-05	6.2959e-05	0.0100352	41.5513	103.276	0
0.241948	14005.5	10964	11971.1	24148.4	23095.3	3432.48	14606.8	63461.2	4869.58	11820.5	11820.5	122803	1744.14	2361.35	10956.7	10956.7	324.027	10956.7	429.959	811.562	811.562	552.549	327.195	11283.8		0	34064.2	259.012	225.354	143.927	30.5032	38.3894		8241.77		0.0226236	0.0094733	0.0233697	0	0.00194019	0.000360158	0.000313356	0.000200132	5.08978e-05	6.40568e-05	0.0102215	41.8736	103.298	0
0.24538	13996.7	10852.8	11928.8	24098.5	23044.5	3238.82	14403.2	62796.7	5021.83	11614.3	11614.3	120848	1894.28	2466.22	10750.4	10750.4	358.628	10750.4	430.339	810.761	810.761	548.616	326.791	11077.2		0	33401.5	262.145	221.825	142.832	33.5447	39.3632		8196.06		0.0229273	0.00942076	0.0236863	0	0.0021371	0.000369685	0.000312825	0.000201426	5.67669e-05	6.66135e-05	0.0103621	41.0897	103.31	0
0.250847	14043.8	10952.5	11994.5	24213.1	23157.8	3298.3	14508.4	63225.5	5029.4	11717.2	11717.2	121996	1898.3	2417.64	10853.4	10853.4	341.867	10853.4	430.944	811.596	811.596	546.015	327.349	11180.7		0	33655.6	265.581	218.666	142.289	36.493	40.3927		8442.42		0.0235181	0.00970393	0.0242955	0	0.00218934	0.000382874	0.00031524	0.000205131	6.31321e-05	6.98786e-05	0.0105885	41.2616	103.306	0
0.257428	13919.5	10648.7	11811.7	23908.1	22851.3	3053.81	14138.8	61813.1	5092.7	11346	11346	118057	1966.95	2601.88	10482.3	10482.3	402.593	10482.3	431.672	804.188	804.188	538.949	326.433	10808.7		0	32672.1	265.239	212.516	140.048	38.8079	40.8519		8410.7		0.0239127	0.00966748	0.0247122	0	0.00232804	0.000392413	0.000314412	0.000207197	6.88982e-05	7.2527e-05	0.0108618	40.4282	103.343	0
0.261558	13829.4	10393.5	11667.3	23675	22617.2	2829.03	13823.1	60465.9	5174.17	10945.5	10945.5	114600	2114.27	2770.03	10081.8	10081.8	458.215	10081.8	349.335	736.05	736.05	532.163	325.463	10407.3		82.7937	31710.2	203.887	206.7	138.246	41.2728	41.435		8294.07		0.0241313	0.00953341	0.0249461	4.97824e-05	0.00254254	0.000306484	0.000310712	0.000207813	7.445e-05	7.47425e-05	0.0110314	39.5064	103.377	0.206298
0.26715	13785.4	10302.9	11608.9	23574.4	22515.3	2856.03	13805.1	60251.1	5090.13	10895.6	10895.6	113953	1981.13	2820.66	10032	10032	474.511	10032	319.704	783.008	783.008	526.636	325.299	10357.3		113.043	31680.2	256.373	201.337	136.956	43.6406	42.0616		8463.37		0.0245642	0.00972801	0.0253984	6.94237e-05	0.00243337	0.00039362	0.000309121	0.000210274	8.0404e-05	7.74949e-05	0.0112625	39.6024	103.396	0.282622
0.272861	13632.8	9972.32	11398.1	23212.9	22152.4	2672.91	13468.9	58818.7	5063.85	10526.2	10526.2	110082	1962.21	3002.81	9662.68	9662.68	534.631	9662.68	288.487	773.997	773.997	518.396	324.154	9986.83		144.891	30822.7	255.601	194.242	134.661	45.5229	42.3005		8410.32		0.0247998	0.00966703	0.0256542	9.08854e-05	0.00246166	0.000400826	0.000304604	0.000211171	8.56649e-05	7.9601e-05	0.0114984	38.9802	103.445	0.366476
0.277363	13505	9712.35	11227.1	22915.6	21854	2561.67	13229.3	57733.7	5005.24	10250.6	10250.6	107198	1910.16	3138.25	9387.08	9387.08	579.31	9387.08	254.321	765.713	765.713	510.486	323.099	9710.18		179.555	30234.2	255.227	187.388	132.699	47.4272	42.5909		8385.86		0.0249618	0.00963892	0.025833	0.000114487	0.0024359	0.000406842	0.000298703	0.000211528	9.07211e-05	8.14699e-05	0.0116832	38.6147	103.49	0.458651
0.281884	13388.1	9468.5	11068.8	22641.9	21579.2	2458.71	13008.9	56726.1	4950.99	9992.29	9992.29	104513	1855.52	3268.5	9128.85	9128.85	622.255	9128.85	218.208	764.487	764.487	509.659	329.034	9457.88		216.169	29683.1	254.828	180.625	137.724	49.2298	42.8574		8367.18		0.0251385	0.00961744	0.0260268	0.000140079	0.00240479	0.000412827	0.000292616	0.000223117	9.57041e-05	8.3316e-05	0.0118686	38.2578	103.534	0.557229
0.28665	13311	9209.11	10931.9	22429.4	21365.6	2264.77	12738.1	55467	5009.19	9602.26	9602.26	101219	1934.14	3454.25	8738.87	8738.87	683.678	8738.87	96.5273	746.691	746.691	491.753	323.926	9062.8		338.376	28777.6	254.938	167.827	131.656	46.7908	42.3482		8249.1		0.0254076	0.00948172	0.0263145	0.000222978	0.00254907	0.000419989	0.000276481	0.000216892	9.25007e-05	8.3718e-05	0.0120642	37.3185	103.569	0.877606
0.291358	13227.8	9108.2	10843.7	22259.6	21194.6	2277.68	12666.5	55157.7	4909.26	9567.13	9567.13	100360	1828.96	3475.39	8703.79	8703.79	690.233	8703.79	138.853	746.307	746.307	491.589	323.657	9027.45		296.571	28757.2	254.718	167.932	130.44	52.6208	43.4347		8378.64		0.0256556	0.00963062	0.0265795	0.00019864	0.00245004	0.000426517	0.000281197	0.000218418	0.000105734	8.72763e-05	0.0122572	37.538	103.601	0.774254
0.297102	13174	8893.67	10737.4	22101.5	21035.1	2034.37	12368.6	54045.1	5047.76	9236.82	9236.82	97231.8	1970.25	3640.3	8373.55	8373.55	744.606	8373.55	108.498	741.617	741.617	486.856	323.966	8697.51		327.562	27829.9	254.761	162.89	129.591	54.7522	43.8336		8268.32		0.0260489	0.00950382	0.0269933	0.000223722	0.00269133	0.000435	0.000278132	0.000221275	0.000112186	8.98141e-05	0.0124936	36.4846	103.625	0.858857
0.301823	13072.5	8683.73	10600.7	21864.8	20797.3	1940.6	12172.8	53162.3	5005.98	9009.98	9009.98	94879.3	1933.47	3752.17	8146.76	8146.76	781.404	8146.76	79.3837	734.848	734.848	481.1	323.691	8470.45		357.198	27340.9	253.748	157.409	128.366	56.7162	44.069		8252.12		0.0262485	0.00948519	0.0272109	0.00024784	0.00268306	0.000440155	0.000273044	0.000222665	0.000118057	9.17313e-05	0.0126868	36.1361	103.666	0.944207
0.306738	13098.9	8748.76	10640.9	21933.1	20864.4	2022.35	12280.1	53487	4965.68	9083.01	9083.01	95834.3	1892.22	3717.11	8219.85	8219.85	769.208	8219.85	47.6559	733.511	733.511	478.515	324.813	8544.66		389.469	27600.8	254.996	153.702	128.498	59.2072	44.7127		8466.23		0.0267293	0.0097313	0.0277099	0.000274632	0.00266858	0.000449522	0.000270955	0.000226525	0.000125249	9.45868e-05	0.0128879	36.4069	103.669	1.02746
0.312323	13058.6	8640.87	10579.2	21832.9	20762.8	1924.72	12141.4	52913.5	5002.96	8913.75	8913.75	94339.5	1957.67	3788.78	8050.65	8050.65	792.515	8050.65	19.1562	703.418	703.418	475.004	325.522	8376.17		418.587	27188.2	228.414	149.481	128.083	61.351	45.1026		8491.51		0.0271266	0.00976036	0.0281276	0.000300539	0.00281115	0.000409994	0.000268313	0.000229904	0.000132147	9.71488e-05	0.0131171	35.9807	103.69	1.10791
0.316927	12975.7	8459.34	10464.3	21636.6	20565.5	1849.01	11982.3	52185.9	4964.95	8726.03	8726.03	92342.6	1905.28	3890.75	7862.98	7862.98	826.026	7862.98	7.49635	716.017	716.017	470.722	325.734	8188.72		445.748	26781.1	245.295	144.988	127.367	63.3155	45.3454		8487.66		0.0274732	0.00975593	0.028361	0.000324758	0.00277625	0.000446786	0.000264084	0.000231989	0.000138389	9.91116e-05	0.0134359	35.5107	103.231	1.18209
0.321196	12992	8517.04	10495.3	21685.3	20613.1	1944.32	12093.1	52506.5	4901.63	8805.27	8805.27	93273.4	1841.02	3852.45	7942.27	7942.27	812.818	7942.27	36.618	714.696	714.696	468.843	326.979	8269.25		475.342	27076.8	245.853	141.864	127.753	65.7537	45.9283		8696.95		0.0278796	0.0099965	0.0287792	0.000350984	0.00271875	0.000453833	0.000261875	0.000235826	0.000145654	0.000101738	0.0136145	35.8559	103.226	1.25893
0.32654	13010.8	8504.1	10504.5	21715.1	20641.6	1888.62	12055.3	52366.9	4967.93	8737.7	8737.7	92834.6	1905.77	3888.09	7874.76	7874.76	824.139	7874.76	64.0418	714.086	714.086	467.701	328.598	8203.36		503.357	26873.9	246.385	139.102	128.296	68.1346	46.499		8775.39		0.0283859	0.0100867	0.0293003	0.000377853	0.00286119	0.000462382	0.000261049	0.000240769	0.000153439	0.000104716	0.0138379	35.534	103.221	1.33113
0.331221	12944.8	8304.82	10395	21541.1	20466.5	1706.92	11807.1	51401.1	5041.28	8464.25	8464.25	90127.3	1981.08	4024.77	7601.36	7601.36	869.214	7601.36	87.3387	710.38	710.38	465.081	329.393	7930.75		527.172	26145.8	245.299	135.688	128.148	70.0691	46.7724		8660.04		0.0286419	0.00995407	0.0295696	0.000401403	0.00301689	0.000466943	0.000258292	0.000243939	0.000160058	0.000106841	0.0140335	34.7535	103.239	1.40145
0.334906	12924	8304	10381.6	21508.2	20432.7	1803.41	11883	51528.9	4932.29	8505.09	8505.09	90557.3	1867.33	4007.47	7642.24	7642.24	863.063	7642.24	118.344	711.2	711.2	466.133	330.595	7972.83		558.584	26394.3	245.067	135.538	128.608	74.1555	46.3355		8839.61		0.0289117	0.0101605	0.0298505	0.000430054	0.00287531	0.000471692	0.000260876	0.000247538	0.000171277	0.000107021	0.0141874	35.1431	103.247	1.48747
0.339514	12975.6	8256.69	10401.1	21580.8	20504.2	1570.66	11700	51014.8	5185.71	8302.21	8302.21	88949.8	2120.95	4109.74	7439.41	7439.41	896.673	7439.41	137.609	710.525	710.525	464.365	332.864	7772.27		578.36	25655.2	246.16	131.501	129.949	74.8262	47.8824		8710.28		0.0294316	0.0100118	0.0303821	0.000451405	0.00331077	0.000480315	0.000256588	0.00025356	0.000175204	0.000112116	0.0143799	34.0172	103.229	1.53374
0.344709	12984.8	8289.54	10419.2	21609.8	20532	1629.82	11767.4	51202.4	5145.95	8346.15	8346.15	89485.7	2079.06	4089.87	7483.41	7483.41	889.51	7483.41	159.114	710.895	710.895	464.468	335.003	7818.42		600.439	25830	246.427	129.465	131.042	76.7935	48.5415		8903.84		0.0299041	0.0102343	0.0308688	0.000475809	0.00329503	0.000488194	0.000256481	0.000259605	0.000182561	0.000115398	0.0145967	34.2238	103.226	1.59112
0.350107	13014.4	8300.03	10443.5	21665.5	20586.3	1584.89	11751	51165.9	5216.5	8306.61	8306.61	89316.6	2145.24	4112.91	7443.93	7443.93	896.627	7443.93	180.282	713.478	713.478	466.408	338.551	7782.48		622.204	25684.5	247.07	127.857	133.503	78.7946	49.3037		8992.33		0.0304442	0.010336	0.0314237	0.000500777	0.00345317	0.000497131	0.000257263	0.000268622	0.000190252	0.000119045	0.0148219	33.9507	103.217	1.6449
0.35568	13024.6	8277.29	10443.8	21677.9	20597.3	1527.82	11703.1	50996.2	5275.27	8237.76	8237.76	88791.2	2201.11	4149.9	7375.15	7375.15	908.377	7375.15	199.439	714.805	714.805	467.461	341.187	7716.33		641.977	25475.9	247.344	126.274	135.016	80.5955	50.0207		9061.26		0.0309541	0.0104152	0.0319489	0.000524916	0.0035995	0.000505605	0.000258121	0.000275992	0.000197698	0.000122699	0.0150543	33.6474	103.214	1.69579
0.360797	12989.8	8187.2	10391.6	21592.5	20510.8	1466.62	11606.3	50588	5285.51	8123.15	8123.15	87650.2	2209.98	4208.92	7260.59	7260.59	927.518	7260.59	215.749	714.928	714.928	467.977	343.541	7604.13		658.853	25198.5	246.951	124.436	136.34	82.0523	50.5957		9091.54		0.031313	0.01045	0.0323219	0.000546465	0.003666	0.000512064	0.000258024	0.000282708	0.000204167	0.000125895	0.0152676	33.3729	103.222	1.74517
0.364922	12968.7	8134.94	10360.9	21542.1	20459.4	1440.67	11558.3	50359.6	5281.81	8056.89	8056.89	87021.7	2205.88	4243.08	7194.37	7194.37	938.475	7194.37	232.585	714.005	714.005	468.935	346.055	7540.43		676.145	25056.8	245.07	122.88	138.024	83.5449	51.2561		9143.8		0.0316183	0.0105101	0.0326384	0.000567219	0.00370103	0.000513973	0.000257711	0.00028947	0.000210258	0.000128996	0.0154395	33.2406	103.226	1.79396
0.369304	13017.2	8194.26	10413.9	21645	20561.2	1437.73	11602.7	50554.1	5338.81	8079.28	8079.28	87498.3	2257.5	4235.44	7216.82	7216.82	935.474	7216.82	252.695	717.694	717.694	471.726	349.578	7566.4		696.74	25077.7	245.967	122.148	140.664	85.4053	52.2093		9261.3		0.0321222	0.0106452	0.0331538	0.000591514	0.00383313	0.00052205	0.000259251	0.000298551	0.000217521	0.000132973	0.015622	33.1397	103.212	1.84145
0.373912	13025.4	8233.02	10433.2	21674	20589.1	1510.35	11682.4	50785.8	5286.62	8139.44	8139.44	88160.8	2201.41	4208.24	7277.03	7277.03	925.928	7277.03	270.78	720.259	720.259	474.104	352.942	7629.97		715.334	25300.3	246.155	121.163	143.1	86.9335	53.0146		9460.07		0.0325446	0.0108736	0.0335886	0.000614879	0.00378452	0.000528967	0.000260369	0.00030751	0.000224176	0.000136709	0.0158139	33.4115	103.208	1.88934
0.378309	13038.6	8184.89	10426.8	21682.3	20596.3	1396.05	11580.3	50448.7	5395.63	8016.59	8016.59	87138	2305.97	4272.77	7154.23	7154.23	946.981	7154.23	289.941	723.374	723.374	476.868	356.564	7510.79		734.982	24904.8	246.506	120.304	145.837	88.4481	53.8498		9421.73		0.0329624	0.0108296	0.0340181	0.000639196	0.00401089	0.000535951	0.000261563	0.000317077	0.000230764	0.000140496	0.0159969	32.8543	103.203	1.93917
0.383112	13075.6	8237.56	10470	21764	20676.9	1354.99	11572.4	50602.5	5481.05	8056.45	8056.45	87418	2377.82	4260.59	7194.14	7194.14	942.422	7194.14	243.102	737.981	737.981	490.601	360.78	7554.92		688.675	24864.5	247.38	129.821	149.086	87.6056	57.3564		9525.91		0.0334827	0.0109493	0.0345477	0.000606528	0.00418838	0.000544679	0.000285839	0.000328256	0.000231467	0.000151544	0.0161967	32.7014	103.181	1.81147
0.387892	13068.4	8230.09	10463.6	21752.1	20663.8	1441.2	11652.8	50659.1	5389.67	8047.87	8047.87	87685.2	2289.43	4264.34	7185.62	7185.62	943.174	7185.62	328.498	731.571	731.571	484.066	364.751	7550.37		774.599	25029.4	247.505	119.315	152.094	91.2198	55.6785		9708.71		0.0338784	0.0111594	0.0349595	0.000690714	0.00408299	0.000551753	0.000265984	0.000339059	0.000244024	0.000148946	0.0163955	32.9397	103.191	2.0388
0.392586	13028.1	8089	10390.6	21640.3	20551	1308.49	11479.3	49968.1	5450.58	7843.37	7843.37	85735.8	2348.32	4368.54	6981.16	6981.16	977.42	6981.16	358.146	732.443	732.443	485.345	368.577	7349.74		804.766	24489.3	247.098	116.768	154.975	92.5556	55.9322		9614.18		0.034179	0.0110508	0.0352734	0.000726299	0.0042387	0.000557513	0.000263456	0.00034966	0.000250593	0.000151436	0.0165906	32.332	103.202	2.12498
0.396522	12976.5	7984.98	10322.3	21521.7	20431.4	1287.73	11406.6	49564.7	5404.01	7735.89	7735.89	84664.2	2300.22	4423.83	6873.73	6873.73	995.44	6873.73	391.63	732.827	732.827	486.242	372.392	7246.12		838.685	24303.2	246.585	113.85	157.997	93.858	56.0544		9636.76		0.0343803	0.0110767	0.035486	0.000764499	0.00419351	0.000561933	0.000259449	0.000360054	0.000256667	0.000153288	0.0167542	32.2183	103.216	2.22365
0.400771	12990.9	7984.5	10332.6	21547.8	20456.5	1288.74	11421.4	49549.8	5414.33	7706.5	7706.5	84614.1	2305.7	4441.8	6844.39	6844.39	1000.99	6844.39	434.069	736.029	736.029	488.591	377.34	7221.73		881.594	24263.8	247.438	111.251	162.089	95.6713	56.3674		9724.22		0.0347884	0.0111773	0.035906	0.000812224	0.00424855	0.000569919	0.000256242	0.000373337	0.00026443	0.000155796	0.0169307	32.1292	103.213	2.33475
0.405981	13038	8029.64	10380.1	21644.1	20551.5	1281.12	11460.3	49662.4	5470.71	7693.44	7693.44	84906.8	2365.74	4447.55	6831.38	6831.38	1002.36	6831.38	483.886	730.487	730.487	491.842	383.17	7214.55		931.988	24231.4	238.645	108.672	166.87	97.764	56.7261		9837.5		0.0353724	0.0113075	0.0365047	0.000869814	0.00441585	0.000556813	0.000253556	0.000389346	0.000273726	0.000158826	0.017147	31.9669	103.201	2.45902
0.411578	13019	7951.78	10342.5	21589.4	20495.5	1242.59	11402.4	49333.5	5473.11	7583.13	7583.13	83972.1	2354.8	4510.49	6721.14	6721.14	1022.76	6721.14	534.729	742.401	742.401	493.817	388.528	7109.67		983.45	24001.7	248.584	105.288	171.101	99.4121	56.7078		9878.57		0.0358054	0.0113547	0.036954	0.000930497	0.00445603	0.000587999	0.000249048	0.000404722	0.000282178	0.000160963	0.0173793	31.7122	103.208	2.59876
0.41689	13028.8	7927.2	10341.9	21600.4	20505.1	1225.97	11395.3	49204.3	5490.43	7514.61	7514.61	83604.4	2366.29	4548.73	6652.68	6652.68	1034.95	6652.68	594.192	746.511	746.511	496.431	394.531	7047.21		1043.5	23874.4	250.079	101.9	176.035	101.346	56.7349		9952.99		0.0362951	0.0114402	0.0374591	0.00100006	0.00453556	0.00059917	0.000244144	0.000421765	0.000291379	0.000163119	0.0175997	31.52	103.207	2.75535
0.422046	13022.8	7834.03	10307.9	21562	20465.5	1124.78	11287.9	48713.9	5558.85	7340.27	7340.27	82209.9	2429.27	4639.66	6478.4	6478.4	1064.73	6478.4	659.293	750.289	750.289	498.816	400.628	6879.03		1109.17	23437.1	251.473	98.1882	181.093	103.223	56.6209		9891.54		0.0367257	0.0113696	0.037905	0.00107614	0.00471386	0.000609961	0.00023816	0.000439251	0.000300447	0.000164804	0.0178135	30.9581	103.211	2.93021
0.426696	13013.6	7783.11	10285.7	21532.2	20434.6	1125.49	11279.4	48513.7	5537.09	7257.53	7257.53	81686.3	2401.91	4684.76	6395.71	6395.71	1079.28	6395.71	731.576	754.159	754.159	501.144	406.851	6802.56		1181.97	23326.1	253.016	94.2923	186.38	105.143	56.431		9953.16		0.0371024	0.0114404	0.0382955	0.00115941	0.00471212	0.000620464	0.000231231	0.000457056	0.000309408	0.000166061	0.0180062	30.8347	103.216	3.12488
0.430892	13019.3	7825.72	10304.5	21558.1	20459.5	1202.38	11366	48759.5	5480.08	7320.37	7320.37	82427	2351.48	4650.9	6458.59	6458.59	1067.55	6458.59	752.596	744.947	744.947	489.873	413.725	6872.32		1203.45	23570.8	255.074	76.148	192.409	107.949	52.1255		10156.5		0.0374773	0.0116741	0.038689	0.00119209	0.00465855	0.000631662	0.000188572	0.000476481	0.000320788	0.0001549	0.0181801	31.1499	103.233	3.18083
0.435221	13092.4	7841.99	10359.5	21687.6	20588	1193.1	11425.7	48758.6	5545.44	7225.59	7225.59	82380.5	2393.39	4710.88	6363.86	6363.86	1087.09	6363.86	905.018	766.492	766.492	507.797	421.948	6785.81		1356.35	23414.1	258.695	85.8493	199.76	110.025	55.9966		10190.3		0.0380784	0.011713	0.0392972	0.00135704	0.00478921	0.000647067	0.000214732	0.000499654	0.000330244	0.000168075	0.0183594	30.7602	103.201	3.56381
0.440306	13170.8	7876.14	10424.1	21832.3	20731.5	1151.21	11461.3	48781.9	5653.24	7145.42	7145.42	82374	2487.48	4758.83	6283.75	6283.75	1102.55	6283.75	1018.1	777.677	777.677	515.002	430.81	6714.56		1469.99	23218.4	262.675	84.1916	207.598	112.758	56.5861		10223.2		0.0387616	0.0117508	0.0399944	0.00148792	0.00503564	0.000664698	0.000213046	0.000525326	0.0003424	0.000171829	0.0185699	30.3156	103.18	3.83865
0.445375	13217.2	7897.55	10463.2	21919.5	20817.4	1186.09	11541.8	48868.6	5658.68	7103.35	7103.35	82623.1	2479.67	4787.51	6241.74	6241.74	1111.58	6241.74	1138.13	788.631	788.631	522.338	439.614	6681.36		1590.59	23227.1	266.294	82.7232	215.382	115.257	57.1321		10344.8		0.0393505	0.0118905	0.0405973	0.00162852	0.00507763	0.000681612	0.00021174	0.000551297	0.000354019	0.000175484	0.0187797	30.2169	103.168	4.1385
0.450008	13268.9	7846.38	10481.5	21991	20887.8	1073.26	11479.7	48489.1	5790.97	6907.41	6907.41	81498.7	2597.28	4893.75	6045.85	6045.85	1146.51	6045.85	1269.45	800.926	800.926	530.61	448.895	6494.74		1722.42	22734.8	270.315	81.7155	223.729	117.84	57.8024		10230.9		0.0399208	0.0117596	0.0411801	0.00178184	0.00537377	0.000699104	0.000211337	0.000578621	0.000365715	0.00017939	0.0189714	29.4574	103.155	4.46345
0.454632	13352.9	7842.39	10537.1	22132.1	21027.8	979.977	11469.3	48303.9	5940.99	6748.2	6748.2	80883.9	2725.65	4985.1	5886.69	5886.69	1176.48	5886.69	1415.31	819.866	819.866	540.583	459.206	6345.9		1868.79	22328.4	279.282	81.3768	233.11	120.729	58.718		10151.2		0.0405951	0.0116681	0.0418666	0.00195314	0.00569732	0.000729717	0.000212623	0.000609076	0.000378534	0.000184104	0.0191626	28.7425	103.132	4.81125
0.459526	13460.9	7997.07	10661.6	22366.3	21260.8	1139.64	11735.5	49014.4	5907.06	6851.95	6851.95	82895.9	2676.17	4941.99	5990.49	5990.49	1161.6	5990.49	1574.72	832.499	832.499	552.198	470.513	6461.01		2028.75	22780.4	280.301	81.6851	243.431	123.847	59.8454		10468.2		0.0413755	0.0120324	0.0426595	0.00214313	0.00565411	0.000740261	0.000215727	0.000642889	0.000392489	0.000189659	0.0193649	29.0809	103.103	5.1797
0.464729	13559.6	8006.41	10731.5	22536.6	21429.9	1049.83	11742.9	48868.4	6068.1	6688.7	6688.7	82393.3	2816.25	5035.13	5827.31	5827.31	1192.11	5827.31	1742.36	850.635	850.635	564.716	482.259	6309.56		2196.96	22375.3	285.919	82.4569	254.129	126.876	61.0341		10398.5		0.0421615	0.0119523	0.0434589	0.0023471	0.00601745	0.000763648	0.000220231	0.000678743	0.00040664	0.000195616	0.0195798	28.3487	103.077	5.56693
0.470172	13634.1	8013.64	10784.7	22666.1	21558	1032.46	11798.6	48818	6139.96	6569.48	6569.48	82220.9	2867.06	5106.36	5708.14	5708.14	1215.29	5708.14	1914.47	869.132	869.132	577.752	494.144	6202.29		2369.68	22173.5	291.381	83.6071	264.918	129.652	62.205		10425.3		0.042898	0.0119832	0.0442095	0.00256128	0.00619776	0.000787352	0.000225918	0.000715846	0.000420404	0.000201704	0.0198046	27.934	103.057	5.97061
A-stat experiment 2
μ (h-1)	in_glc2	pgiA	fbaA	gapA	pmg	pyk	pdh	Vnadh	ppc	gltA	icdA	ngATP	Vprod	gnd	suc	fum	tkt	mdh	pta or acs	carA	pyrB	pyrC	pyrD	Vquin		V_Acetate	V_CO2	V_CBASP	V_DHO	V_Oro	V_NAA	V_Lactate		Q_CO2		C distribution	C_CO2	C_Glucose	C_Acetate	C_prod	C_CBASP	C_DHO	C_Oro	C_NAA	C_Lactate	C_Biomass	C_CO2 %	C_Glucose %	C_Acetate %
0.108016	13742.3	11566.4	11970.2	23840	22819.2	5413.31	16346	68312.9	2854.56	13574.9	13574.9	138517	-152.886	1398.3	12709.6	12709.6	16.9455	12709.6	415.147	718.628	718.628	499.266	338.916	13048.5		0	40455.6	219.362	160.35	182.618	0	24.5077		4369.85		0.00997251	0.00502281	0.0102372	0	-7.59269e-05	0.000136176	9.95422e-05	0.000113366	0	1.82567e-05	0.00465828	50.3666	102.654	0
0.112985	13885.7	11950.5	12194.8	24209.7	23187.6	5751.79	16827.2	70130.9	2741.94	14056.8	14056.8	143564	-271.043	1161.16	13191.4	13191.4	-62.6172	13191.4	415.696	724.369	724.369	503.765	340.974	13532.4		0	41770.2	220.603	162.791	183.676	0	24.8612		4719.41		0.010544	0.00542461	0.0108198	0	-0.000140799	0.000143246	0.000105707	0.000119268	0	1.9372e-05	0.00487257	51.4475	102.616	0
0.118103	14036.2	12190	12376	24543	23519.8	5781.37	17006.6	71007	2894.8	14236.7	14236.7	145818	-125.564	1075.9	13371.4	13371.4	-91.5712	13371.4	416.262	731.957	731.957	509.367	343.699	13715.1		0	42063.9	222.589	165.668	185.37	0	25.2691		4967.87		0.0111452	0.00571019	0.0114325	0	-6.81813e-05	0.000151083	0.000112448	0.000125821	0	2.05817e-05	0.00509329	51.2344	102.578	0
0.123228	14100.7	12281.8	12450.6	24683.8	23659.3	5771.79	17060.9	71315.6	2980.26	14291.6	14291.6	146565	-45.7643	1052.3	13426.4	13426.4	-99.9705	13426.4	416.829	737.829	737.829	513.881	345.925	13772.3		0	42113.1	223.948	167.955	186.564	0	25.5679		5189.52		0.0116848	0.00596496	0.0119835	0	-2.59285e-05	0.000158602	0.000118947	0.000132126	0	2.17289e-05	0.00531431	51.0491	102.556	0
0.128454	14126	12167.1	12430.2	24690.5	23664.7	5466.28	16780.1	70484.8	3266.72	14011.5	14011.5	144030	235.309	1196.13	13146.3	13146.3	-52.5717	13146.3	417.407	743.425	743.425	518.197	348.121	13494.4		0	41123.9	225.228	170.076	187.707	0	25.8309		5282.52		0.0122038	0.00607187	0.0125141	0	0.000138972	0.000166273	0.000125557	0.000138573	0	2.28833e-05	0.00553969	49.7539	102.542	0
0.133604	14101.9	12119.9	12399.4	24637.3	23610.3	5441.26	16726.3	70270.6	3262.21	13958.2	13958.2	143432	232.314	1223.04	13093.1	13093.1	-44.1349	13093.1	417.977	742.12	742.12	515.794	350.17	13443.2		0	40996.2	226.326	165.624	188.719	0	30.2828		5477.26		0.0126739	0.0062957	0.0129936	0	0.000142704	0.000173782	0.000127173	0.000144906	0	2.79028e-05	0.00576178	49.6743	102.522	0
0.138503	14086.6	12103.9	12384.9	24609.1	23580.9	5459.06	16732.8	70271.1	3231.07	13965.2	13965.2	143394	187.698	1227.23	13100.2	13100.2	-43.2505	13100.2	418.518	755.798	755.798	527.609	352.83	13453		0	41038.6	228.189	174.779	190.393	0	25.991		5683.97		0.013123	0.00653329	0.0134554	0	0.000119525	0.000181637	0.000139123	0.000151552	0	2.48264e-05	0.00597306	49.785	102.533	0
0.142892	14011.5	11887.3	12263.5	24414	23384.8	5252.3	16450.7	69234.3	3317.52	13683.7	13683.7	140442	268.08	1371.91	12818.7	12818.7	4.52156	12818.7	419.004	762.041	762.041	532.288	355.165	13173.9		0	40245.5	229.753	177.124	191.844	0	25.9283		5750.76		0.0134658	0.00661007	0.0138078	0	0.000176122	0.000188677	0.000145457	0.000157546	0	2.55513e-05	0.00616234	49.088	102.54	0
0.147403	13859.6	11654.1	12085.3	24085.5	23055.1	5239.19	16285.6	68415	3153.61	13519.1	13519.1	138285	101.255	1456.58	12654.1	12654.1	32.2756	12654.1	419.503	765.14	765.14	534.984	356.557	13010.7		0	39996.7	230.156	178.427	192.328	0	25.786		5895.63		0.0137374	0.00677658	0.0140893	0	6.86219e-05	0.000194975	0.000151154	0.000162929	0	2.62134e-05	0.00635688	49.3296	102.562	0
0.15218	13710.7	11182.1	11829.7	23682.5	22651	4739.35	15636.7	66070	3398.97	12870.7	12870.7	131624	343.801	1783.14	12005.8	12005.8	140.631	12005.8	420.031	768.151	768.151	537.589	358	12363.8		0	38129.2	230.562	179.589	192.809	0	25.7063		5802.5		0.0140273	0.00666954	0.0143896	0	0.00024055	0.000201649	0.000157068	0.000168631	0	2.69792e-05	0.00656289	47.5468	102.583	0
0.157093	13585.6	11097.8	11719.1	23448.5	22415.8	4944.48	15716.4	66080	3084.55	12951	12951	131857	25.6163	1745.86	12086.1	12086.1	127.694	12086.1	420.574	772.107	772.107	540.732	359.813	12446		0	38642.7	231.375	180.919	193.633	0	25.731		6070.5		0.0143458	0.00697759	0.0147186	0	1.85018e-05	0.000208893	0.00016334	0.000174818	0	2.78769e-05	0.00677477	48.6386	102.599	0
0.161839	13473.1	10928	11588.5	23206.9	22173.1	4941.67	15600.7	65495.9	2957.86	12835.8	12835.8	130313	-105.563	1806.64	11971	11971	147.459	11971	421.099	776.794	776.794	544.257	361.892	12332.9		0	38479.5	232.537	182.365	194.756	0	25.8471		6227.49		0.0146548	0.00715804	0.0150377	0	-7.85479e-05	0.000216285	0.000169619	0.000181144	0	2.88487e-05	0.00697944	48.8442	102.613	0
0.166441	13352.8	10638.4	11412.6	22912.3	21877.4	4722.04	15260.4	64184.6	3002.8	12496	12496	126645	-64.227	1979.27	11631.3	11631.3	204.525	11631.3	421.608	780.589	780.589	547.163	363.719	11995		0	37583.5	233.426	183.444	195.656	0	25.9943		6255.44		0.0149347	0.00719016	0.0153273	0	-4.91495e-05	0.000223285	0.000175475	0.000187156	0	2.9838e-05	0.00717791	48.1441	102.629	0
0.170961	13275	10614.3	11353.6	22776.9	21740.9	4905.86	15365.9	64370.2	2761.1	12602.1	12602.1	127308	-309.369	1928.87	11737.4	11737.4	187.253	11737.4	422.108	784.206	784.206	549.895	365.527	12102.9		0	38088.9	234.31	184.368	196.554	0	26.2121		6511.72		0.0152498	0.00748473	0.0156518	0	-0.000243172	0.000230218	0.000181148	0.000193121	0	3.09051e-05	0.00737284	49.0809	102.636	0
0.175428	13233.2	10434.8	11266.8	22649.8	21612.7	4666.01	15086	63409.7	2915.22	12322.7	12322.7	124527	-156.012	2069.85	11458	11458	233.781	11458	422.602	785.149	785.149	550.053	365.232	11823.3		0	37236.2	235.096	184.821	195.359	0	24.225		6532.27		0.0155976	0.00750835	0.0160102	0	-0.000125834	0.000237026	0.000186338	0.000196963	0	2.93086e-05	0.00756548	48.1378	102.645	0
0.179805	13236.5	10420.1	11264.9	22652.7	21614.6	4630.26	15050.6	63308.2	2950.22	12287.8	12287.8	124192	-126.765	2091.03	11423.2	11423.2	240.386	11423.2	423.086	791.081	791.081	555.02	369.284	11792.5		0	37111.4	236.061	185.736	198.53	0	26.8712		6672.82		0.0159937	0.00766991	0.0164137	0	-0.000104795	0.000243936	0.000191933	0.000205153	0	3.33212e-05	0.00775424	47.9558	102.626	0
0.183873	13283.3	10389.2	11286.6	22722.5	21683.4	4428.51	14894.7	62913.4	3174.69	12132.3	12132.3	122911	93.6236	2171.64	11267.8	11267.8	266.833	11267.8	423.536	795.327	795.327	557.989	371.47	11639.2		0	36496.4	237.338	186.519	199.897	0	27.6675		6710.69		0.0164165	0.00771344	0.0168444	0	7.91488e-05	0.000250805	0.000197102	0.00021124	0	3.50849e-05	0.00792968	46.9859	102.607	0
0.187814	13334.4	10452.2	11342.5	22830.8	21790.7	4400.48	14916.7	63090.6	3259.53	12154.7	12154.7	123312	175.631	2162.63	11290.2	11290.2	263.419	11290.2	423.972	798.323	798.323	560.095	373.274	11663.5		0	36466.4	238.228	186.822	200.907	0	28.5198		6848.9		0.0168362	0.0078723	0.0172716	0	0.00015166	0.000257141	0.000201653	0.000216857	0	3.69408e-05	0.00809964	46.7582	102.586	0
0.19216	13418.5	10461.3	11402.4	22976.3	21935.2	4165.38	14764.5	62782.8	3555.67	12003	12003	122219	468.967	2240.76	11138.6	11138.6	289.011	11138.6	424.453	801.309	801.309	562.144	375.158	11513.7		0	35789.8	239.166	186.985	201.916	0	29.4764		6877.37		0.0173391	0.00790503	0.0177828	0	0.000414329	0.000264127	0.000206501	0.00022299	0	3.90634e-05	0.00828706	45.5908	102.559	0
0.196818	13524.1	10576.9	11512.3	23193.3	22151	4114.41	14817.7	63140.1	3717.64	12045.3	12045.3	123010	603.708	2234.15	11180.9	11180.9	286.325	11180.9	424.968	817.213	817.213	564.702	377.419	11558.4		0	35743.3	252.511	187.283	203.239	11.5072	30.5729		7034.92		0.0179048	0.00808612	0.0183571	0	0.000546302	0.000285624	0.000211843	0.000229891	1.56195e-05	4.14986e-05	0.00848794	45.1616	102.526	0
0.201499	13636.2	10732.5	11639.8	23434.4	22391.1	4085.16	14899.1	63621.2	3875.54	12123.4	12123.4	124219	765.409	2194.13	11259.1	11259.1	272.498	11259.1	425.486	809.852	809.852	567.772	380.042	11639.1		0	35790.4	242.08	187.73	204.92	15.2641	31.8108		7211.72		0.0184887	0.00828934	0.0189495	0	0.000709099	0.000280338	0.000217398	0.000237306	2.12117e-05	4.42058e-05	0.00868981	44.8346	102.492	0
0.206171	13754.1	10821.6	11749	23663.1	22618.6	3918.86	14849	63695	4152.23	12069.9	12069.9	124181	1033.09	2226.32	11205.7	11205.7	282.74	11205.7	426.003	815.046	815.046	571.247	382.982	11588.6		0	35383.7	243.799	188.265	206.919	19.2563	33.1823		7295.09		0.0190874	0.00838516	0.0195565	0	0.000979284	0.000288875	0.000223073	0.000245176	2.73799e-05	4.71809e-05	0.0088913	43.9303	102.458	0
0.210602	13876.8	11019	11897.5	23935.7	22890.2	3956.35	15007.5	64437.3	4264.3	12224.7	12224.7	126104	1135.17	2154.85	11360.4	11360.4	258.457	11360.4	426.493	821.002	821.002	575.027	386.18	11746.6		0	35662.1	245.975	188.847	209.224	23.4831	34.6856		7510.51		0.0196783	0.00863277	0.020155	0	0.00109917	0.000297717	0.000228572	0.000253236	3.41075e-05	5.03783e-05	0.00908239	43.8694	102.423	0
0.214986	13984.9	11199.5	12030.6	24178.4	23131.8	4003.8	15161.2	65135.1	4351.05	12374.5	12374.5	127926	1212.35	2085.6	11510.3	11510.3	234.915	11510.3	426.977	826.36	826.36	578.182	389.063	11899.4		0	35954.2	248.178	189.12	211.224	27.8699	36.2546		7729.65		0.0202508	0.00888465	0.0207349	0	0.00119834	0.000306636	0.000233667	0.000260978	4.13217e-05	5.37533e-05	0.00927145	43.8731	102.39	0
0.21954	14071.3	11178.9	12082.2	24317.9	23270.2	3734.16	14974.6	64694.1	4673.45	12177.4	12177.4	126420	1513.09	2195.9	11313.2	11313.2	271.209	11313.2	427.481	837.203	837.203	586.985	391.971	11705.2		0	35150.4	250.218	195.014	213.216	38.8716	39.392		7716.92		0.0208144	0.00887003	0.0213049	0	0.00152728	0.000315705	0.000246054	0.00026902	5.88543e-05	5.96422e-05	0.00946785	42.6148	102.356	0
0.224286	14135.9	11219.7	12139.8	24441.6	23392.8	3610.22	14914.9	64647.5	4856.15	12120.3	12120.3	126145	1700.24	2223.19	11256.2	11256.2	279.811	11256.2	428.006	834.962	834.962	582.899	394.655	11650.8		0	34823.4	252.063	188.244	214.943	36.8565	39.4615		7810.4		0.0213659	0.00897747	0.0218654	0	0.00175329	0.000324909	0.000242646	0.000277062	5.70097e-05	6.1039e-05	0.00967252	42.0176	102.338	0
0.229165	14177	11290.6	12191.8	24536.4	23486.3	3633.98	14978.1	64927.8	4885.61	12180.3	12180.3	126869	1724.17	2196.9	11316.3	11316.3	270.543	11316.3	428.546	836.991	836.991	583.328	397.056	11713.3		0	34948.9	253.664	186.272	216.362	40.5518	40.8549		8009.07		0.0218984	0.00920583	0.022406	0	0.00181664	0.000334085	0.000245328	0.000284957	6.40899e-05	6.4569e-05	0.00988293	42.0388	102.318	0
0.234246	14199.1	11091.8	12141.2	24509.6	23458.3	3227.66	14592.2	63631.9	5242.64	11737.4	11737.4	123096	2076.89	2421.53	10873.4	10873.4	344.89	10873.4	374.986	837.985	837.985	582.919	399.223	11272.6		54.1215	33544	255.067	183.696	217.506	44.0756	42.1932		7857.54		0.0224225	0.00903165	0.0229385	2.91442e-05	0.00223679	0.000343381	0.000247299	0.000292816	7.12037e-05	6.81627e-05	0.0101021	40.2794	102.301	0.129978
0.239663	14199.4	11069.6	12135.1	24505.5	23453	3253.89	14617.2	63560	5211.62	11689.6	11689.6	123006	2043.02	2447.96	10825.6	10825.6	353.137	10825.6	305.455	837.752	837.752	581.576	401.097	11226.7		124.252	33531	256.176	180.478	218.29	47.374	43.4461		8036.13		0.0229445	0.00923694	0.0234695	6.84564e-05	0.00225121	0.000352851	0.000248586	0.000300667	7.8302e-05	7.18099e-05	0.0103357	40.2578	102.288	0.298357
0.245124	14176.4	11015.6	12102.8	24452.1	23398.2	3258.98	14597.8	63357	5175.63	11623	11623	122525	2005.92	2482.9	10759.1	10759.1	364.213	10759.1	261.297	836.031	836.031	579.126	402.543	11161.7		169.013	33451.2	256.905	176.582	218.636	50.4317	44.5933		8199.69		0.0234314	0.00942493	0.0239654	9.52395e-05	0.00226069	0.000361917	0.000248762	0.000308005	8.52553e-05	7.53854e-05	0.0105712	40.2236	102.279	0.406462
0.250223	14148.2	10822.9	12020.8	24343.5	23288.5	3005.95	14315.2	62299.9	5347.9	11288.6	11288.6	119550	2178.22	2651.11	10424.8	10424.8	419.752	10424.8	212.361	833.333	833.333	575.851	403.672	10828.5		218.513	32498.5	257.481	172.18	218.737	53.3083	45.6733		8131.86		0.0238729	0.00934697	0.0244152	0.000125694	0.00250594	0.000370274	0.000247605	0.000314558	9.19929e-05	7.88174e-05	0.0107911	39.153	102.272	0.526515
0.255149	14121	10840.6	12009.5	24306.7	23250.4	3174.07	14454.8	62572.8	5169.73	11372.3	11372.3	120504	2000.93	2609.8	10508.5	10508.5	405.472	10508.5	159.113	829.963	829.963	571.967	404.589	10913.1		272.307	32945.8	257.996	167.378	218.663	55.9972	46.6906		8406.08		0.0242978	0.00966217	0.024848	0.000159721	0.00234729	0.000378318	0.000245439	0.000320641	9.85353e-05	8.2159e-05	0.0110035	39.7656	102.264	0.657349
0.260167	14082.4	10637.1	11916.9	24177.2	23119.7	2930.28	14171.3	61477.7	5322.17	11029.8	11029.8	117472	2160.63	2778.4	10166.1	10166.1	461.15	10166.1	102.634	820.477	820.477	567.225	405.135	10571.3		329.341	32003	253.252	162.09	218.198	58.4192	47.5875		8326.13		0.0247091	0.00957026	0.0252674	0.000196974	0.00258449	0.000378666	0.000242359	0.000326253	0.000104819	8.53841e-05	0.0112199	38.7317	102.259	0.79717
0.265297	14036.1	10483.2	11835.8	24051.4	22992.7	2815.64	14009.3	60746.9	5356.93	10806.8	10806.8	115517	2197.9	2889.71	9943.14	9943.14	497.72	9943.14	43.7374	816.013	816.013	561.811	405.376	10348.5		388.804	31475.9	254.203	156.435	217.406	60.5885	48.3704		8350.47		0.0251144	0.00959824	0.0256809	0.000237123	0.0026809	0.000387582	0.000238515	0.000331478	0.000110855	8.85002e-05	0.0114412	38.2181	102.256	0.944175
0.2703	13988.1	10300	11743.7	23913	22853.1	2779.45	13924.2	59865.8	5302.28	10476.3	10476.3	113405	2198.08	3028.53	9612.75	9612.75	543.471	9612.75	204.712	764.399	764.399	510.574	371.076	9983.82		637.807	30975.1	253.824	139.499	182.099	57.5818	48.92		8372.58		0.0253258	0.00962366	0.0260757	0.00039632	0.00273168	0.000394303	0.000216704	0.000282881	0.00010734	9.11936e-05	0.0114817	37.9995	102.961	1.56489
0.275075	13934.6	10240.1	11689	23806.3	22745.3	2738.64	13828.9	59706.5	5289.55	10496.2	10496.2	112826	2147.44	3038.48	9632.71	9632.71	546.293	9632.71	82.8706	795.861	795.861	542.523	398.321	10031		516.494	30910.9	253.338	144.202	208.382	64.2211	49.6484		8502.82		0.025672	0.00977336	0.0264349	0.000326608	0.0027159	0.0004005	0.000227968	0.000329429	0.000121832	9.41864e-05	0.0116822	38.0702	102.972	1.27224
0.279705	13883.2	10095.4	11607.4	23674.9	22612.7	2638.55	13676.7	59035.6	5309.21	10301.1	10301.1	110984	2170.81	3135.12	9437.62	9437.62	578.025	9437.62	123.616	790.194	790.194	537.397	398.161	9835.79		557.751	30451.1	252.797	139.235	207.29	66.3666	50.1543		8517.33		0.026005	0.00979003	0.0267807	0.000358634	0.00279166	0.000406371	0.000223821	0.000333219	0.000128021	9.67476e-05	0.0118765	37.6467	102.983	1.3791
0.284385	13835.4	10014.8	11549.6	23570.8	22507.5	2652.2	13641.8	58751	5238.9	10226.7	10226.7	110270	2104.3	3171.36	9363.28	9363.28	589.616	9363.28	161.17	784.554	784.554	532.327	397.931	9761.21		595.823	30379.7	252.227	134.396	206.117	68.3934	50.5618		8639.54		0.0263464	0.0099305	0.027135	0.000389524	0.00275141	0.000412239	0.000219656	0.000336877	0.000134138	9.91656e-05	0.0120728	37.6921	102.994	1.47848
0.289244	13801.1	9836.97	11468.4	23456.9	22392.4	2428.25	13383	57790.9	5382.88	9931.33	9931.33	107533	2251.55	3318.38	9067.97	9067.97	638.118	9067.97	195.712	779.525	779.525	527.676	397.834	9465.81		630.902	29538.2	251.849	129.842	205.042	70.3541	50.9127		8543.76		0.026728	0.00982041	0.0275302	0.000419505	0.00299423	0.000418653	0.00021584	0.000340846	0.000140341	0.00010156	0.0122766	36.742	103.001	1.56953
0.294372	13775.6	9785.78	11435.3	23400.1	22334.3	2427.84	13356.5	57591.9	5351.5	9871.74	9871.74	107017	2222.99	3347.8	9008.43	9008.43	647.39	9008.43	226.963	775.032	775.032	523.421	397.846	9406.28		662.72	29457.9	251.61	125.575	204.022	72.235	51.198		8671.58		0.0271499	0.00996734	0.0279666	0.000448474	0.00300867	0.000425673	0.000212447	0.000345162	0.000146648	0.00010394	0.0124916	36.7122	103.008	1.65184
0.299709	13762.9	9752.55	11416.8	23370.6	22303.6	2422.51	13337.9	57450.2	5339.67	9822.97	9822.97	106640	2213.22	3372.22	8959.73	8959.73	654.974	8959.73	255.309	771.336	771.336	519.708	398.046	9357.78		691.657	29381.8	251.628	121.661	203.147	74.0795	51.4468		8805.99		0.0276157	0.0101218	0.0284473	0.000476542	0.00304975	0.000433421	0.000209558	0.000349914	0.000153119	0.000106338	0.0127152	36.6525	103.012	1.72562
0.305314	13769.6	9748.2	11420.9	23383.3	22314.9	2415.3	13336.8	57408	5352.38	9794.09	9794.09	106512	2226.82	3387.34	8930.91	8930.91	659.431	8930.91	281.274	768.816	768.816	516.757	398.57	9329.48		718.241	29328	252.059	118.187	202.542	75.9397	51.6963		8954.23		0.028146	0.0102922	0.0289935	0.000504113	0.00312589	0.000442283	0.000207381	0.000355395	0.0001599	0.000108852	0.0129499	36.5673	103.011	1.79107
0.311252	13792.2	9607.29	11390.2	23377.1	22307.3	2085.85	13029.4	56432.6	5652.57	9461.06	9461.06	103596	2526.75	3555.17	8597.94	8597.94	714.758	8597.94	305.006	767.437	767.437	514.554	399.408	8997.35		742.63	28223.5	252.883	115.146	202.184	77.8179	51.9498		8784.63		0.0287416	0.0100973	0.0296059	0.000531368	0.00361589	0.000452358	0.000205974	0.000361667	0.000167041	0.000111514	0.0131985	35.1312	103.007	1.84878
0.31743	13806.8	9669.4	11421.8	23425.4	22354.1	2184.28	13141.8	56776.5	5587.32	9550.4	9550.4	104579	2460.66	3512.16	8687.36	8687.36	699.778	8687.36	326.285	766.688	766.688	512.8	400.367	9087.73		764.593	28537.7	253.888	112.433	201.899	79.6635	52.1745		9058.73		0.0293437	0.0104123	0.0302255	0.000557942	0.0035912	0.000463171	0.000205113	0.000368327	0.000174397	0.000114219	0.013457	35.4841	103.005	1.9014
0.323671	13803.7	9640.16	11411.3	23413.8	22341	2054.74	13012.1	56494.8	5707.81	9476.24	9476.24	103688	2596.45	3542.84	8613.27	8613.27	709.356	8613.27	269.566	750.476	750.476	495.282	383.421	8996.69		708.564	28186.1	255.194	111.861	183.697	80.8245	48.9286		9123.04		0.0299095	0.0104862	0.0308128	0.000527222	0.00386389	0.000474706	0.000208081	0.000341708	0.000180417	0.000109219	0.013718	35.06	103.02	1.76273
0.329912	13778.5	9476.78	11341.2	23320.6	22246.3	1907.73	12836	55686.5	5786.35	9206.13	9206.13	101410	2662.17	3685.56	8343.23	8343.23	756.278	8343.23	361.054	761.024	761.024	504.368	396.261	8739.49		800.743	27523.5	256.656	108.107	195.28	83.3479	52.4712		9080.34		0.0304322	0.0104372	0.0313496	0.000607298	0.00403808	0.000486632	0.000204975	0.000370259	0.000189638	0.000119385	0.0139788	34.2964	103.014	1.99557
0.336071	13734.6	9419.18	11294	23231.5	22155.7	1948.69	12832.1	55534.4	5699.65	9174.58	9174.58	101043	2573.12	3703.75	8311.74	8311.74	761.7	8311.74	386.807	761.712	761.712	503.448	397.308	8709.05		827.176	27560.7	258.264	106.14	195.087	85.2617	53.0954		9262.37		0.0308987	0.0106464	0.0318331	0.000639057	0.00397587	0.000498822	0.000205003	0.000376798	0.000197614	0.000123061	0.0142361	34.4558	103.024	2.06823
0.342092	13673.5	9292.37	11212.1	23090.6	22013.3	1903.82	12725.1	55020.3	5664.19	9039.56	9039.56	99641.8	2534.92	3773.83	8176.79	8176.79	784.435	8176.79	412.95	762.799	762.799	502.83	398.424	8575.22		853.986	27288.3	259.969	104.406	194.99	87.1609	53.7761		9335.09		0.0313083	0.01073	0.0322593	0.00067159	0.00398702	0.000511111	0.000205267	0.000383359	0.000205635	0.000126872	0.0144875	34.272	103.037	2.14509
0.347936	13598.3	9150.42	11115.8	22921	21842.3	1872.22	12617.2	54473.4	5600.94	8902.99	8902.99	98171.5	2468.58	3844.83	8040.29	8040.29	807.495	8040.29	439.79	764.246	764.246	502.491	399.595	8439.88		881.471	27040.1	261.755	102.897	194.984	89.042	54.5092		9408.23		0.031663	0.0108141	0.0326299	0.000705047	0.003949	0.000523414	0.000205755	0.000389896	0.000213661	0.000130798	0.0147313	34.1536	103.054	2.22673
0.35362	13521.1	8959.38	11001.8	22731.6	21651.6	1749.47	12416.2	53625.7	5611.07	8672.54	8672.54	95819.4	2475.48	3962.81	7809.9	7809.9	846.229	7809.9	467.388	765.873	765.873	502.339	400.766	8210.67		909.699	26484.5	263.534	101.573	195.01	90.8742	55.2725		9365.44		0.0319923	0.0107649	0.0329747	0.000739512	0.00402473	0.00053558	0.000206428	0.000396319	0.00022162	0.000134796	0.0149684	33.6483	103.071	2.31153
0.359091	13450.7	8871.15	10926.5	22587.8	21506.4	1812.93	12408.1	53400.6	5473.7	8634.27	8634.27	95291.6	2334.95	3984.62	7771.69	7771.69	852.931	7771.69	495.901	767.497	767.497	502.272	401.876	8173.57		938.817	26557.5	265.226	100.396	195.018	92.6307	56.0424		9536.57		0.0323133	0.0109616	0.0333105	0.00077499	0.00385498	0.000547357	0.000207192	0.000402467	0.000229399	0.000138788	0.0151965	33.9228	103.086	2.39837
0.364393	13395.7	8758.13	10853.2	22461.2	21378.6	1783.37	12322.5	52955.6	5431.27	8516.25	8516.25	94088.1	2288.91	4046.51	7653.73	7653.73	873.007	7653.73	526.516	769.576	769.576	502.534	403.1	8056.83		970.018	26338.1	267.043	99.4339	195.175	94.3837	56.8532		9597.42		0.0326526	0.0110315	0.0336641	0.00081257	0.00383476	0.000559244	0.000208236	0.000408738	0.000237191	0.000142875	0.0154174	33.7845	103.098	2.48853
0.369645	13359.5	8671.68	10801.3	22374.8	21291	1754.42	12256.2	52602.6	5409.61	8414.56	8414.56	93122.2	2262.9	4100.58	7552.1	7552.1	890.484	7552.1	560.127	772.349	772.349	503.258	404.55	7956.65		1004.21	26141.4	269.092	98.7076	195.567	96.1702	57.7134		9663.05		0.0330314	0.0111069	0.0340571	0.000853336	0.00384583	0.000571657	0.000209694	0.000415463	0.000245164	0.000147128	0.0156362	33.6254	103.105	2.5834
0.374934	13329.7	8546.02	10740.6	22286.1	21200.9	1630.9	12101.7	51977.2	5473.72	8221.88	8221.88	91343.3	2322.41	4200.28	7359.48	7359.48	923.167	7359.48	596.602	775.412	775.412	504.231	406.113	7765.59		1041.27	25634.2	271.18	98.1184	196.065	97.9223	58.564		9611.12		0.0334275	0.0110473	0.0344673	0.000897488	0.00400346	0.000584338	0.000211425	0.00042248	0.000253203	0.000151432	0.0158564	33.0484	103.111	2.68488
0.380119	13294.5	8519.64	10709.3	22221.3	21134.9	1653.18	12083.5	51937.9	5421.48	8244.17	8244.17	91210.3	2260.03	4195.24	7381.83	7381.83	920.948	7381.83	555.123	784.744	784.744	511.598	407.649	7789.48		1000.36	25698.5	273.147	103.949	196.557	98.9405	63.5326		9768.49		0.0338034	0.0112282	0.0348517	0.000874155	0.0039498	0.000596714	0.000227085	0.000429398	0.000259373	0.000166551	0.0160722	33.216	103.101	2.586
0.385194	13267.6	8420.46	10659.3	22146.1	21058.5	1646.3	12052.6	51530.1	5379.63	8089.79	8089.79	90173.3	2222.66	4271.21	7227.51	7227.51	945.743	7227.51	676.349	778.172	778.172	502.871	405.44	7632.95		1122.15	25483.3	275.301	97.4304	193.326	101.241	60.3296		9816.03		0.0341784	0.0112828	0.0352455	0.000993669	0.00393634	0.00060945	0.000215687	0.000427978	0.000268948	0.000160266	0.0162833	33.0114	103.122	2.9073
0.390241	13244.4	8297.02	10603.7	22069	20980.1	1530.77	11913.4	50918	5440.79	7890.13	7890.13	88442	2277.68	4375.12	7027.9	7027.9	979.855	7027.9	735.05	782.753	782.753	505.18	408.885	7436.78		1181.41	24983	277.574	96.2944	195.755	103	60.5311		9749.39		0.0345635	0.0112062	0.0356449	0.00105985	0.00408664	0.000622532	0.000215966	0.000439033	0.000277207	0.000162909	0.0164931	32.4221	103.129	3.06639
0.395314	13229.6	8185.5	10557.7	22009.8	20919.7	1419.84	11787.3	50348.9	5506.94	7696.33	7696.33	86830.7	2338.83	4475.53	6834.16	6834.16	1012.8	6834.16	800.95	786.146	786.146	506.054	410.923	7245.08		1247.87	24500.3	280.092	95.1317	196.771	104.812	60.6114		9685.29		0.0349719	0.0111325	0.0360679	0.00113403	0.0042509	0.000636346	0.000216132	0.000447048	0.000285749	0.000165245	0.016704	31.8327	103.134	3.24267
0.400491	13217.6	8116.71	10527.7	21969.6	20878.3	1393.08	11748.3	50046.4	5505.06	7582.69	7582.69	86005.7	2331.57	4536.09	6720.57	6720.57	1032.44	6720.57	873.805	789.916	789.916	507.151	413.251	7133.82		1321.3	24292.7	282.765	93.9001	198.057	106.638	60.5447		9729		0.0353961	0.0111828	0.0365071	0.00121648	0.00429321	0.000650832	0.000216127	0.000455862	0.000294534	0.000167225	0.016919	31.5932	103.139	3.43676
0.405656	13196.6	8071.57	10499.7	21922.3	20829.7	1446.31	11780.5	49938.5	5425.08	7534.21	7534.21	85777.5	2246.34	4563.99	6672.15	6672.15	1041.21	6672.15	952.733	793.621	793.621	508.234	415.713	7087.87		1400.8	24332.2	285.386	92.5216	199.478	108.396	60.2853		9870.49		0.0357928	0.0113454	0.0369192	0.0013063	0.00418961	0.000665337	0.000215701	0.000465055	0.000303251	0.000168656	0.0171335	31.6974	103.147	3.64963
0.410661	13168.9	7974.09	10449.7	21846.2	20752.5	1421.61	11728.3	49535.5	5401.05	7394.75	7394.75	84699.5	2216.93	4637.41	6532.75	6532.75	1065.16	6532.75	1038.22	797.47	797.47	509.399	418.368	6951.12		1486.84	24094.6	288.071	91.0312	201.126	110.123	59.8599		9894.73		0.0361548	0.0113733	0.0372962	0.00140365	0.00418578	0.000679883	0.000214845	0.000474681	0.000311884	0.000169532	0.0173413	31.4571	103.157	3.88233
0.415429	13137.6	7837.34	10384.2	21751	20656.1	1324.68	11600.3	48872.7	5433.65	7172.8	7172.8	82903	2255.55	4746.32	6310.86	6310.86	1100.97	6310.86	1130.53	789.92	789.92	510.729	421.271	6732.13		1579.68	23606.7	279.19	89.4583	203.069	111.843	59.292		9806.92		0.0364835	0.0112723	0.0376396	0.00150861	0.00430815	0.000666574	0.000213584	0.000484832	0.000320432	0.000169873	0.0175391	30.8971	103.169	4.13504
0.420021	13115.1	7745.28	10339.4	21685.2	20589.2	1322.59	11576.1	48534	5392.09	7046.42	7046.42	81988.4	2196.42	4819.22	6184.53	6184.53	1124.79	6184.53	1230.91	805.875	805.875	512.544	424.645	6609.17		1680.56	23428.3	293.331	87.8989	205.518	113.653	58.6485		9840.39		0.0368201	0.0113108	0.0379905	0.00162269	0.00424157	0.000708077	0.00021218	0.000496103	0.000329217	0.000169887	0.0177295	30.7191	103.179	4.4071
0.424601	13101.2	7622.97	10290.3	21623.7	20526.6	1260.55	11503.7	47975	5406.13	6830.22	6830.22	80482.4	2205	4930.97	5968.38	5968.38	1161.56	5968.38	1372.07	808.836	808.836	511.166	428.544	6396.92		1822.23	23018.3	297.67	82.622	208.494	116.328	54.8325		9773.61		0.0371747	0.011234	0.038364	0.00177867	0.00430458	0.000726385	0.000201617	0.000508776	0.000340641	0.000160565	0.0179194	30.2196	103.199	4.78462
0.429245	13096	7530.15	10256.8	21586.5	20488.3	1184.87	11420.3	47520.5	5449.46	6662.7	6662.7	79193.8	2235.72	5021.97	5800.9	5800.9	1191.41	5800.9	1454.94	820.453	820.453	517.879	433.013	6233.92		1905.61	22635.9	302.574	84.8661	212.029	117.518	57.1663		9716.35		0.0375687	0.0111682	0.0387682	0.0018804	0.00441228	0.000746428	0.000209358	0.000523059	0.00034789	0.00016923	0.0181119	29.7274	103.193	5.00523
0.433993	13097	7438.79	10227.9	21560.2	20460.9	1123.62	11359.9	47081.1	5483.03	6484.42	6484.42	77973.5	2257.84	5117.79	5622.68	5622.68	1222.86	5622.68	1571.01	830.226	830.226	522.213	438.048	6060.73		2022.21	22271.5	308.013	84.1649	216.108	119.384	57.0018		9665.68		0.0379864	0.01111	0.0392	0.00201753	0.00450523	0.000768251	0.000209925	0.000539018	0.000357324	0.00017061	0.0183085	29.2472	103.195	5.31119
0.438908	13109.8	7401.73	10225.1	21571.8	20471.3	1143.2	11392	46945	5461.83	6392.63	6392.63	77626.6	2223.52	5171.22	5530.95	5530.95	1240.16	5530.95	1693.01	841.615	841.615	527.48	443.774	5974.72		2144.75	22183.4	314.135	83.7055	220.844	121.31	56.9707		9736.47		0.0384547	0.0111913	0.0396827	0.00216402	0.004487	0.000792394	0.000211144	0.00055707	0.0003672	0.000172447	0.0185121	29.1027	103.194	5.62746
0.444025	13124.3	7364.45	10223.3	21586.2	20484.5	1162.07	11425	46806.9	5442.47	6297.96	6297.96	77271	2189.88	5226.73	5436.33	5436.33	1258.13	5436.33	1818.83	854.221	854.221	533.493	450.059	5886.39		2271.14	22089.4	320.728	83.4338	226.098	123.195	57.0417		9808.23		0.0389468	0.0112738	0.0401898	0.00231826	0.00447063	0.000818455	0.000212912	0.000576973	0.000377252	0.000174676	0.0187239	28.9467	103.191	5.95236
0.449226	13138.2	7248.4	10194.9	21573.5	20470.4	1035.4	11311.8	46197.3	5542.03	6054.31	6054.31	75515.2	2267.71	5360.46	5192.74	5192.74	1302.17	5192.74	1947.45	874.357	874.357	546.602	463.261	5656		2400.33	21502.9	327.754	83.3414	238.253	125.007	57.214		9659.67		0.0394457	0.0111031	0.0407036	0.00247883	0.00468374	0.000846183	0.000215167	0.000615111	0.000387285	0.000177255	0.018939	28.1478	103.189	6.28416
0.454494	13155.9	7253.31	10209.4	21607.4	20503.1	1131.37	11424.9	46307.7	5461.84	6034.13	6034.13	75896	2176.57	5377.08	5172.62	5172.62	1307.16	5172.62	2078.94	883.743	883.743	548.387	464.922	5637.54		2532.4	21663.1	335.355	83.4655	238.853	126.78	57.5151		9845.75		0.0399635	0.011317	0.0412364	0.00264589	0.00454822	0.00087596	0.000218015	0.000623892	0.000397385	0.000180278	0.0191569	28.3183	103.185	6.62077
0.459735	13178	7190.39	10204.2	21626	20520.4	1087.9	11402.8	45992.2	5501.4	5876.38	5876.38	75002.8	2198.3	5465.92	5014.93	5014.93	1336.22	5014.93	2212.85	900.046	900.046	556.448	472.628	5487.56		2666.9	21358.5	343.598	83.8194	245.504	128.518	57.9552		9819.27		0.0404944	0.0112865	0.041782	0.00281855	0.0046466	0.00090784	0.000221464	0.00064866	0.000407479	0.000183752	0.0193735	27.8718	103.18	6.96034
0.464937	13212.7	7148.51	10214.4	21672.6	20565.8	1054.22	11402.9	45764.6	5546.56	5737.56	5737.56	74343.8	2223.64	5546.28	4876.17	4876.17	1362.47	4876.17	2350.04	918.303	918.303	565.571	481.112	5357.28		2804.66	21098	352.732	84.4585	252.941	130.29	58.5707		9809.25		0.0410641	0.011275	0.042366	0.00299768	0.00475335	0.000942518	0.000225677	0.00067587	0.000417768	0.000187805	0.0195884	27.4571	103.17	7.29999
0.470133	13258	7124.14	10237.4	21742.7	20634.6	1027.65	11420.5	45609.4	5597.52	5614.46	5614.46	73875.6	2252.89	5619.73	4753.13	4753.13	1386.41	4753.13	2489.03	938.466	938.466	575.737	490.37	5243.5		2944.23	20871.9	362.729	85.3675	261.151	132.055	59.3468		9812.55		0.0416704	0.0112788	0.0429864	0.00318202	0.00486969	0.000980062	0.000230656	0.000705609	0.000428161	0.00019242	0.019803	27.0667	103.158	7.63616
A-stat experiment 3
μ (h-1)	in_glc2	pgiA	fbaA	gapA	pmg	pyk	pdh	Vnadh	ppc	gltA	icdA	ngATP	Vprod	gnd	suc	fum	tkt	mdh	pta or acs	carA	pyrB	pyrC	pyrD	Vquin		V_Acetate	V_CO2	V_CBASP	V_DHO	V_Oro	V_NAA	V_Lactate		Q_CO2		C distribution	C_CO2	C_Glucose	C_Acetate	C_prod	C_CBASP	C_DHO	C_Oro	C_NAA	C_Lactate	C_Biomass	C_CO2 %	C_Glucose %	C_Acetate %
0.0968255	14155.3	12380.1	12514.6	24793.7	23775.5	5630.26	16976.5	71147	3179.21	14204.2	14204.2	146587	355.755	989.441	13338.7	13338.7	-118.176	13338.7	413.909	534.181	534.181	388.163	257.949	13596.6		0	41795.4	146.019	130.214	103.905	0	24.585		4046.86		0.00921356	0.00465156	0.00945237	0	0.000158373	8.12548e-05	7.24598e-05	5.78198e-05	0	1.64169e-05	0.00417568	50.486	102.592	0
0.0983814	13906.6	11801	12156	24187	23168.5	5219.72	16317.3	68564.6	3231.63	13545.2	13545.2	139429	404.827	1320.92	12679.7	12679.7	-7.84486	12679.7	414.081	537.595	537.595	389.914	258.621	12938.3		0	40093.9	147.682	131.293	104.263	0	24.4099		3944.49		0.00919304	0.0045339	0.00943552	0	0.000183115	8.35007e-05	7.42344e-05	5.89515e-05	0	1.6562e-05	0.00424278	49.3188	102.638	0
0.101428	13839.5	11397	11977.2	23942.1	22922.8	4616.17	15646.3	66309.5	3657.1	12874.5	12874.5	132877	823.753	1660.13	12009.1	12009.1	104.908	12009.1	414.418	544.267	544.267	393.469	260.104	12269.2		0	37988.7	150.798	133.365	105.133	0	24.5803		3853.12		0.00943131	0.00442887	0.00968078	0	0.000384145	8.79032e-05	7.77411e-05	6.12839e-05	0	1.7194e-05	0.00437417	46.9593	102.645	0
0.105126	13768.8	11530.5	11975.3	23870.7	22850.6	5095.18	16054.4	67465.9	3177.13	13283	13283	136391	339.98	1458.53	12417.6	12417.6	37.3238	12417.6	414.827	548.219	548.219	395.323	260.88	12678.5		0	39488.2	152.896	134.443	105.164	0	24.6206		4151.23		0.0097245	0.00477153	0.00998247	0	0.000164325	9.23756e-05	8.12268e-05	6.35375e-05	0	1.78501e-05	0.00453365	49.0672	102.653	0
0.110072	14010.1	11968.8	12283.2	24421.5	23400.2	5256.1	16455.6	69224.7	3325.35	13684.8	13684.8	141059	475.021	1265.21	12819.5	12819.5	-27.6311	12819.5	415.374	561.596	561.596	402.865	264.22	13083.7		0	40338.2	158.731	138.644	107.509	0	25.322		4440.1		0.0103663	0.00510357	0.0106353	0	0.000240398	0.000100413	8.77062e-05	6.80099e-05	0	1.92223e-05	0.00474695	49.2325	102.595	0
0.114708	13859.7	11781.3	12121.4	24110.8	23088.4	5327.76	16376.7	68682	3092.98	13606.5	13606.5	139719	241.916	1305.68	12741.2	12741.2	-14.6228	12741.2	415.887	562.522	562.522	402.925	264.336	13005.5		0	40374.6	159.597	138.589	106.691	0	25.1954		4631.29		0.0106846	0.00532332	0.0109643	0	0.000127585	0.000105213	9.13636e-05	7.03349e-05	0	1.99318e-05	0.00494688	49.8222	102.617	0
0.120066	13758.7	11578.5	11987.5	23877.7	22854	5189.65	16134.7	67725.4	3098.54	13365	13365	137161	279.68	1411.38	12499.8	12499.8	20.0517	12499.8	416.479	530.533	530.533	368.831	265.408	12765.2		0	39781.8	161.702	103.422	106.684	0	27.8402		4776.44		0.0111021	0.00549016	0.0113928	0	0.000154391	0.00011158	7.13649e-05	7.36159e-05	0	2.30528e-05	0.00517795	49.4515	102.618	0
0.124748	13316.1	10686	11395.9	22845	21820.1	4755.55	15261.1	64079.9	2942.15	12492	12492	127132	91.6074	1864.68	11626.8	11626.8	170.666	11626.8	416.997	562.406	562.406	403.107	263.644	11890.4		0	37740	159.298	139.464	103.977	0	24.4578		4707.99		0.0111537	0.00541148	0.0114563	0	5.25418e-05	0.000114208	9.99873e-05	7.45456e-05	0	2.10418e-05	0.00537986	48.5175	102.713	0
0.130081	13296.4	10570.6	11345.3	22776.5	21750.4	4586.88	15072.3	63450.1	3061.59	12303.8	12303.8	125263	202.205	1964.28	11438.6	11438.6	203.311	11438.6	417.587	571.465	571.465	408.886	265.721	11704.3		0	37145.9	162.58	143.164	104.981	0	24.6024		4831.97		0.0116139	0.00555399	0.0119283	0	0.000120934	0.000121543	0.000107028	7.84826e-05	0	2.20711e-05	0.00560985	47.8219	102.707	0
0.134738	13094.9	10276.6	11113.9	22345.2	21317.9	4600.06	14884	62458.6	2818.17	12116	12116	122693	-43.1376	2060.07	11250.9	11250.9	234.756	11250.9	418.102	573.581	573.581	410.364	266.12	11517		0	36919.1	163.217	144.244	104.441	0	24.3377		4974.41		0.0118433	0.00571771	0.0121681	0	-2.67231e-05	0.000126388	0.000111697	8.08745e-05	0	2.26153e-05	0.00581069	48.2782	102.743	0
0.140062	13274.6	10381.6	11269.7	22682.4	21653.9	4280.77	14743.5	62379.1	3294.6	11976.1	11976.1	122053	418.003	2138.72	11111.1	11111.1	260.419	11111.1	418.691	589.087	589.087	419.79	270.086	11381.2		0	36085.7	169.297	149.705	107.335	0	24.9265		5054.23		0.0124862	0.00580946	0.0128225	0	0.000269179	0.000136276	0.000120505	8.63997e-05	0	2.40776e-05	0.00604029	46.5271	102.694	0
0.144674	13286.5	10407.5	11287.2	22713.3	21683.7	4300.72	14774.8	62508.5	3293.26	12008	12008	122366	407.871	2128.09	11143	11143	256.395	11143	419.201	598.066	598.066	425.134	272.441	11415.5		0	36162.6	172.932	152.693	108.762	0	25.1396		5231.79		0.0129103	0.00601356	0.0132566	0	0.000271303	0.000143786	0.000126958	9.04308e-05	0	2.5083e-05	0.00623919	46.5795	102.683	0
0.149859	13515.4	10661.4	11525.4	23182.2	22151.3	4134.39	14836.3	63166.2	3699.16	12070.1	12070.1	123800	796.33	2106.8	11205.2	11205.2	248.761	11205.2	419.774	615.713	615.713	435.536	277.116	11482.3		0	35903.5	180.177	158.42	112.393	0	25.9101		5380.47		0.0136111	0.00618445	0.0139683	0	0.000548677	0.000155179	0.00013644	9.67992e-05	0	2.67784e-05	0.00646279	45.4367	102.624	0
0.154343	13536.9	10897.6	11619.4	23299.1	22267.1	4547.03	15269.9	64587.9	3381.58	12504.2	12504.2	127904	469.406	1895.34	11639.3	11639.3	177.806	11639.3	420.27	625.245	625.245	440.869	279.784	11919.1		0	37301.9	184.376	161.085	114.157	0	26.2335		5757.28		0.0140425	0.00661757	0.0144091	0	0.000333101	0.000163547	0.000142887	0.000101261	0	2.79238e-05	0.00665617	47.1254	102.611	0
0.159416	13598.5	11108.9	11731.9	23474.9	22441.7	4791.73	15575.4	65684.6	3250.63	12810.2	12810.2	130963	326.409	1749.36	11945.4	11945.4	128.618	11945.4	420.831	637.495	637.495	447.655	283.288	12228.7		0	38192.2	189.841	164.367	116.64	0	26.7755		6088.45		0.0145732	0.00699822	0.0149505	0	0.000239241	0.000173929	0.00015059	0.000106863	0	2.94375e-05	0.00687495	48.0211	102.589	0
0.163832	13475.7	10748.3	11530.7	23152.3	22118.1	4438.24	15098.7	63936.2	3404	12334	12334	126010	475.608	1990.41	11469.3	11469.3	208.51	11469.3	421.32	641.846	641.846	449.505	284.854	11754.1		0	36846.6	192.341	164.651	117.317	0	26.9051		6036.65		0.0148393	0.00693868	0.0152259	0	0.000358252	0.000181101	0.000155029	0.000110461	0	3.03995e-05	0.00706539	46.7588	102.605	0
0.168955	13428.6	10666.1	11472.9	23049.1	22013.6	4402.09	15016.2	63591.8	3383.63	12252.2	12252.2	125076	461.536	2029.23	11387.5	11387.5	220.915	11387.5	421.886	635.756	635.756	472.411	287.528	11675		0	36665.7	163.345	184.884	118.959	0	25.8206		6194.86		0.0152491	0.00712053	0.0156471	0	0.000358524	0.000158609	0.000179523	0.000115509	0	3.00864e-05	0.00728633	46.6947	102.61	0
0.173588	13251.1	10207.1	11202.4	22602.7	21566.1	4030.25	14465.1	61495	3486.19	11701.5	11701.5	119164	546.798	2314.12	10836.9	10836.9	315.396	10836.9	422.399	653.237	653.237	453.643	288.627	11125.5		0	35178.2	199.594	165.016	119.125	0	27.3749		6106.52		0.0154569	0.00701899	0.0158637	0	0.000436403	0.000199122	0.000164625	0.000118843	0	3.27721e-05	0.00748613	45.4101	102.632	0
0.179121	13237.1	10174.9	11183.5	22571.6	21533.7	4011.07	14430.9	61366.1	3487.78	11668	11668	118762	539.837	2336.28	10803.4	10803.4	322.207	10803.4	423.011	662.016	662.016	455.801	291.664	11095.1		0	35088.8	206.214	164.138	121.047	0	28.0603		6285.14		0.0159341	0.0072243	0.016352	0	0.00044458	0.000212283	0.000168969	0.00012461	0	3.46633e-05	0.00772474	45.3385	102.622	0
0.184167	13123.9	9868.68	11006.9	22283.5	21244.3	3735.57	14041.5	59914.3	3587.98	11279.2	11279.2	114667	637.427	2533.01	10414.6	10414.6	387.259	10414.6	423.569	664.825	664.825	454.469	293.347	10708		0	34015.5	210.356	161.122	121.715	0	28.4764		6264.53		0.0162409	0.00720061	0.0166689	0	0.000539738	0.000222648	0.000170536	0.000128827	0	3.61683e-05	0.00794236	44.3363	102.635	0
0.189928	13188.5	9993.43	11092.7	22435.8	21395.2	3796.05	14165.3	60442.8	3614.71	11403.6	11403.6	116049	653.917	2477.05	10539.2	10539.2	368.007	10539.2	424.206	675.301	675.301	457.612	297.19	10836.4		0	34295.2	217.689	160.422	124.398	0	29.4133		6513.61		0.0168358	0.00748691	0.0172749	0	0.000571021	0.000237616	0.000175107	0.000135785	0	3.85269e-05	0.0081908	44.4702	102.609	0
0.194808	13175.4	9926.14	11062.5	22394.1	21352.4	3702.77	14057.9	60083.1	3678.99	11296.8	11296.8	114975	711.482	2534.79	10432.4	10432.4	386.746	10432.4	424.746	682.212	682.212	459.204	301.214	10733.6		0	33960.8	223.008	157.99	127.439	0	30.1333		6615.83		0.0172526	0.0076044	0.0177012	0	0.000637252	0.000249677	0.000176883	0.000142679	0	4.04842e-05	0.00840126	44.0767	102.6	0
0.200131	13281.4	10087.5	11188	22627.4	21584.3	3712.38	14172.1	60663	3796.2	11411.6	11411.6	116433	819.042	2483.3	10547.2	10547.2	369.029	10547.2	425.334	692.084	692.084	461.284	304.134	10851.4		0	34126	230.8	157.15	129.287	0	31.2659		6829.66		0.0178727	0.00785019	0.0183312	0	0.000753635	0.000265461	0.000180751	0.000148703	0	4.31536e-05	0.00863082	43.9228	102.565	0
0.204571	13371	10196.9	11285.1	22815.5	21771.4	3667.09	14215.1	60983.4	3939.67	11455.1	11455.1	117167	953.962	2466.71	10590.8	10590.8	363.037	10590.8	425.826	700.81	700.81	463.15	307.774	10898.6		0	34087.2	237.659	155.376	132.033	0	32.3315		6973.26		0.0183977	0.00801524	0.0188643	0	0.000897255	0.000279415	0.000182675	0.000155231	0	4.56143e-05	0.0088223	43.5665	102.536	0
0.209475	13512.8	10501.8	11482.2	23156.1	22110.8	3859.01	14547.2	62323.8	3946.1	11787.8	11787.8	120798	948.788	2307.17	10923.5	10923.5	309.346	10923.5	426.368	712.618	712.618	466.745	312.412	11235.9		0	34906.9	245.874	154.332	135.684	0	33.6606		7312.13		0.0190461	0.00840474	0.0195213	0	0.000913781	0.000296002	0.000185798	0.000163347	0	4.8628e-05	0.00903378	44.1285	102.495	0
0.213713	13734.1	10876.6	11755.5	23652	22605.7	3954.37	14862.1	63767.2	4125.06	12103.2	12103.2	124582	1114.7	2156.84	11239	11239	258.794	11239	426.837	725.831	725.831	470.965	317.485	11556.4		0	35510.2	254.866	153.48	139.903	0	35.1664		7588.99		0.01976	0.00872298	0.0202425	0	0.00109529	0.000313035	0.000188509	0.000171834	0	5.18311e-05	0.00921655	44.1446	102.441	0
0.218679	13855.6	11047.3	11894.3	23914.1	22866.6	3917.63	14944.7	64280	4301.92	12186.3	12186.3	125874	1301.61	2111.22	11322.2	11322.2	243.074	11322.2	427.386	715.986	715.986	464.236	322.056	11644.2		0	35546.6	251.75	142.18	143.473	0	37.0391		7773.29		0.0204054	0.00893481	0.0208961	0	0.00130866	0.000316393	0.000178689	0.000180314	0	5.58598e-05	0.00943071	43.7864	102.404	0
0.223201	14000.3	11212.1	12046.6	24212.6	23164	3828.74	14999.3	64745.9	4544.24	12241.4	12241.4	126901	1524.36	2094.35	11377.3	11377.3	236.98	11377.3	427.886	735.735	735.735	475.17	326.473	11703.8		0	35432.5	260.565	148.697	146.981	0	37.9846		7908.57		0.0210524	0.00909031	0.0215509	0	0.00156432	0.000334244	0.000190743	0.000188542	0	5.84704e-05	0.00962573	43.1795	102.368	0
0.228641	13941	11128.3	11980.2	24088.7	23038.8	3836.63	14946.7	64468.6	4471.3	12189.4	12189.4	126165	1448.7	2122.81	11325.4	11325.4	245.9	11325.4	428.488	738.686	738.686	474.862	329.277	11654.7		0	35374.4	263.824	145.586	148.688	0	38.8883		8088.03		0.0214745	0.00929659	0.0219826	0	0.0015229	0.000346672	0.000191304	0.000195381	0	6.13205e-05	0.00986033	43.2913	102.366	0
0.233551	13903.7	10965.1	11901.9	23974.6	22923.6	3619.36	14691	63591.4	4611.45	11934.3	11934.3	123623	1586.88	2252.36	11070.3	11070.3	288.57	11070.3	429.031	740.854	740.854	474.183	331.814	11402.1		0	34595.7	266.671	142.369	150.237	0	39.7534		8079.85		0.021878	0.00928718	0.0223946	0	0.00170399	0.000357938	0.000191094	0.000201655	0	6.40307e-05	0.0100721	42.4499	102.362	0
0.2391	13757.1	10701.6	11717.4	23645.4	22593	3525.8	14449.9	62543.7	4521.92	11693.8	11693.8	120790	1498.26	2373.26	10829.9	10829.9	328.293	10829.9	429.644	740.17	740.17	472.257	333.653	11163.5		0	34084.7	267.913	138.604	150.958	0	40.3955		8149.66		0.0221585	0.00936743	0.022685	0	0.00164705	0.000368149	0.000190462	0.000207437	0	6.66108e-05	0.0103114	42.2746	102.376	0
0.243811	13658.8	10475.3	11577.4	23408.6	22355.1	3378.91	14203.7	61543.8	4529.93	11433.9	11433.9	118036	1505.13	2504.73	10570	10570	371.628	10570	417.517	739.834	739.834	470.549	335.473	10905.5		12.6483	33442.6	269.285	135.076	151.83	1.66789	41.0734		8153.68		0.0224321	0.00937204	0.0229667	7.08918e-06	0.0016872	0.000377325	0.000189271	0.000212746	2.80448e-06	6.90631e-05	0.0105146	41.7796	102.383	0.0316028
0.249098	13561.4	10306.5	11457.2	23192.8	22138	3429.95	14156.3	61010.1	4360.07	11297	11297	116787	1323.92	2579.89	10433.2	10433.2	396.132	10433.2	338.475	740.994	740.994	469.866	337.755	10771		92.2757	33365.4	271.128	132.111	153.048	12.0722	41.8352		8311.26		0.0227538	0.00955317	0.0232974	5.28407e-05	0.00151625	0.000388146	0.00018913	0.000219103	2.0739e-05	7.18694e-05	0.0107426	41.9849	102.389	0.232228
0.253743	13470.4	10129.4	11338.4	22984.5	21928.6	3386.22	14020.7	60326.3	4286.14	11125.7	11125.7	114987	1244.11	2669.44	10261.9	10261.9	425.496	10261.9	306.789	743.045	743.045	470.758	341.751	10603.7		124.475	33048.5	272.286	129.007	156.108	16.0857	42.5077		8385.83		0.0230212	0.00963889	0.0235725	7.26084e-05	0.00145142	0.000397074	0.00018813	0.000227651	2.81493e-05	7.43864e-05	0.0109429	41.8696	102.395	0.315398
0.259153	13416.6	9913.94	11231.8	22825.9	21768.7	3157.89	13737.4	59242.5	4409.19	10803.1	10803.1	111939	1360.77	2835.01	9939.41	9939.41	480.124	9939.41	271.834	745.322	745.322	470.718	343.93	10283.3		160.029	32160.4	274.604	126.788	157.197	20.4259	43.3701		8334.46		0.0234187	0.00957983	0.023979	9.53377e-05	0.00162137	0.000408991	0.000188837	0.000234127	3.65065e-05	7.75137e-05	0.0111762	40.9068	102.392	0.407101
0.264011	13347.8	9805.75	11150.8	22677.7	21619.3	3190.77	13700.5	58902.8	4296.54	10724.3	10724.3	111124	1243.03	2877.94	9860.65	9860.65	493.928	9860.65	234.416	746.092	746.092	470.315	346.083	10206.7		197.984	32120.7	275.777	124.233	158.372	24.9453	44.0678		8480.22		0.023735	0.00974738	0.0243032	0.000120161	0.00150884	0.000418437	0.000188499	0.000240299	4.54195e-05	8.02371e-05	0.0113857	41.0676	102.394	0.506261
0.269592	13320.5	9556.11	11050.5	22552	21492.2	2946.04	13427.4	57674.1	4442.34	10307.6	10307.6	107753	1354.9	3104.34	9444.06	9444.06	568.815	9444.06	114.349	756.746	756.746	478.515	349.18	9793.24		318.668	31084.3	278.231	129.335	160.346	48.4343	44.8336		8380.08		0.0241889	0.00963228	0.0247662	0.000197495	0.00167941	0.000431086	0.000200389	0.000248436	9.00516e-05	8.3357e-05	0.0116264	39.8211	102.387	0.81647
0.274361	13290.6	9546.44	11028.3	22501.4	21440.5	2951.65	13401.9	57629.5	4415.69	10322	10322	107625	1349.3	3087.57	9458.51	9458.51	562.73	9458.51	142.399	747.703	747.703	473.075	351.689	9810.2		291.146	31106.6	274.628	121.386	161.894	36.6255	45.7516		8534.44		0.024563	0.0098097	0.0251477	0.00018363	0.00170205	0.000433029	0.0001914	0.000255272	6.93007e-05	8.65687e-05	0.011832	39.9369	102.381	0.747588
0.279645	13315.2	9466.89	11019.2	22518.7	21456.5	2769.13	13242.6	57087.7	4590.44	10120.7	10120.7	106016	1511.54	3195.58	9257.19	9257.19	598.182	9257.19	103.627	757.107	757.107	475.04	355.285	9612.48		330.502	30468.5	282.067	119.755	164.426	39.9512	46.8228		8520.35		0.0250867	0.00979351	0.0256795	0.000212467	0.00194342	0.000453326	0.000192465	0.000264258	7.70493e-05	9.03018e-05	0.0120599	39.0386	102.363	0.846931
0.284149	13356.8	9521.64	11066.1	22608.6	21545.4	2800.33	13314.1	57309	4607.23	10149.4	10149.4	106643	1521.15	3185.7	9285.98	9285.98	594.419	9285.98	63.8864	761.41	761.41	476.524	358.572	9644.56		370.74	30566.5	284.885	117.952	166.806	43.003	47.8508		8685.45		0.0255752	0.00998328	0.0261746	0.000242174	0.00198728	0.000465229	0.00019262	0.000272401	8.42707e-05	9.37708e-05	0.0122542	39.035	102.344	0.946909
0.289273	13418.3	9639.37	11147.3	22753.1	21688.6	2900.32	13474.1	57848.1	4589.76	10265.4	10265.4	108164	1494.78	3133.2	9402	9402	576.386	9402	22.6584	767.669	767.669	479.14	362.542	9764.54		412.535	30917.2	288.529	116.598	169.744	45.8531	49.029		8943.53		0.0261624	0.0102799	0.0267693	0.000274334	0.00198804	0.000479676	0.000193843	0.000282197	9.14763e-05	9.78121e-05	0.0124751	39.2927	102.32	1.04858
0.293789	13546.6	9786.52	11282.8	23018.3	21952.8	2862.77	13563.3	58290.6	4763.9	10308.3	10308.3	109258	1658.87	3117.64	9445.03	9445.03	570.73	9445.03	20.855	775.212	775.212	482.381	366.872	9811.91		456.548	30895.2	292.831	115.509	173.165	48.546	50.3442		9076.67		0.0266314	0.010433	0.0274472	0.000308342	0.00224072	0.000494428	0.00019503	0.000292379	9.83606e-05	0.000102004	0.0124671	39.1754	103.063	1.15782
0.299006	13603.7	9773.66	11317.6	23112	22045.1	2713.23	13469.4	58017.4	4949.53	10170.4	10170.4	108355	1836.99	3191.39	9307.18	9307.18	594.772	9307.18	62.7775	780.788	780.788	484.812	370.747	9677.93		499.048	30408.1	295.976	114.066	175.989	50.691	51.4725		9092.21		0.0272227	0.0104508	0.0280523	0.00034303	0.00252539	0.000508612	0.000196013	0.000302424	0.00010453	0.000106142	0.0126857	38.3901	103.048	1.26009
0.303624	13685	9933.26	11425.9	23303.1	22235.1	2835.69	13671.8	58730	4936.53	10328.8	10328.8	110315	1817.39	3116.45	9465.56	9465.56	569.311	9465.56	105.067	785.776	785.776	486.957	374.427	9839.99		541.848	30860.3	298.819	112.53	178.739	52.484	52.5699		9369.93		0.0278141	0.01077	0.0286558	0.000378202	0.00253703	0.00052143	0.000196361	0.000311893	0.000109899	0.000110079	0.0128792	38.7215	103.026	1.35975
0.308928	13627.1	9788.44	11340.1	23161.1	22091.9	2753.63	13530.9	58093.2	4934.07	10150.1	10150.1	108565	1814.17	3207.23	9286.95	9286.95	599.02	9286.95	141.914	785.81	785.81	486.838	376.719	9663.67		579.282	30455.3	298.973	110.119	179.963	53.432	53.1971		9408.5		0.0281768	0.0108144	0.0290331	0.000411394	0.00257678	0.00053081	0.00019551	0.000319515	0.000113839	0.000113338	0.0131012	38.3804	103.039	1.46005
0.313582	13566.9	9659.49	11257.9	23020.3	21949.9	2699.42	13415.8	57539.1	4907.23	9999.5	9999.5	107080	1795.51	3279.37	9136.41	9136.41	622.582	9136.41	176.896	777.339	777.339	479.13	371.681	9508.09		614.778	30146.5	298.209	107.45	173.988	53.9125	53.6702		9453.4		0.0284712	0.010866	0.0293402	0.00044318	0.00258869	0.00053743	0.000193645	0.00031356	0.000116593	0.000116069	0.013296	38.1649	103.053	1.55659
0.318917	13457	9458.85	11118.8	22773	21701.4	2657.09	13262.9	56772.9	4811.79	9814.62	9814.62	105039	1697.85	3373.99	8951.59	8951.59	653.566	8951.59	208.92	779.761	779.761	483.093	378.42	9330.01		647.392	29811.6	296.668	104.673	179.652	53.9233	53.9964		9507.42		0.0287137	0.0109281	0.0295977	0.000474631	0.00248954	0.00054375	0.000191851	0.000329277	0.0001186	0.000118761	0.0135192	38.0588	103.079	1.65298
0.323609	13406.5	9326.4	11041.9	22647.2	21574.4	2541.13	13095.4	56049.2	4852.02	9598.02	9598.02	103146	1785.83	3459.35	8735.05	8735.05	681.533	8735.05	269.84	744.005	744.005	482.302	380.133	9115.18		708.831	29291.8	261.702	102.17	180.421	42.1205	54.7624		9479.1		0.0290238	0.0108955	0.0299204	0.00052732	0.00265706	0.00048672	0.000190017	0.00033555	9.4004e-05	0.000122218	0.0137154	37.54	103.089	1.81685
0.329007	13365.1	9224.96	10981.5	22547.2	21473.1	2509.18	13021.6	55699.9	4824.95	9508.29	9508.29	102107	1722.72	3523.32	8645.38	8645.38	702.295	8645.38	274.862	769.361	769.361	482.35	382.396	9027.77		714.45	29104.3	287.012	99.9537	181.597	53.0311	54.9192		9575.52		0.0294136	0.0110063	0.0303256	0.000540366	0.00260592	0.000542694	0.000188997	0.000343372	0.000120328	0.000124612	0.013941	37.4192	103.101	1.83713
0.333711	13321.3	9098.22	10911	22434.4	21359.2	2408.58	12876.7	55101.1	4856.19	9336.13	9336.13	100438	1755.27	3609.69	8473.27	8473.27	730.593	8473.27	301.359	767.519	767.519	481.62	384.087	8857.36		741.467	28672	285.898	97.5339	182.34	53.7501	55.2136		9568.18		0.0297332	0.0109979	0.0306584	0.000568818	0.00269312	0.000548319	0.000187058	0.000349706	0.000123703	0.000127072	0.0141375	36.9886	103.112	1.91307
0.338975	13276	8969.43	10838.9	22318.8	21242.3	2307.98	12730.1	54497.1	4886	9163.37	9163.37	98750.3	1785.33	3697	8300.57	8300.57	759.15	8300.57	326.817	766.7	766.7	481.497	386.152	8686.72		767.507	28238.4	285.203	95.3454	183.345	54.5383	55.5442		9572.1		0.0300962	0.0110024	0.0310361	0.000598082	0.00278244	0.000555613	0.000185745	0.000357181	0.000127497	0.000129849	0.0143574	36.5575	103.123	1.98724
0.343453	13230	8901.34	10786.4	22221.8	21144.2	2327.11	12702.8	54274.8	4815.5	9112.77	9112.77	98192.8	1716.51	3722.36	8250.02	8250.02	767.136	8250.02	349.431	764.496	764.496	480.637	387.665	8637.68		790.617	28208	283.859	92.9721	183.956	55.2393	55.7179		9688.11		0.0303845	0.0111358	0.0313371	0.000624229	0.00271053	0.0005603	0.000183515	0.000363106	0.000130842	0.000131976	0.0145443	36.6494	103.135	2.05443
0.348524	13196.7	8785.46	10726.6	22130.3	21051.5	2214.04	12555.9	53699.1	4870	8942.3	8942.3	96563.2	1770.99	3808.62	8079.6	8079.6	795.362	8079.6	372.144	763.866	763.866	480.655	389.74	8469.34		813.891	27752.6	283.211	90.9153	185.01	56.0931	55.9847		9672.44		0.0307529	0.0111177	0.0317198	0.000652093	0.00283785	0.000567275	0.000182104	0.000370577	0.000134826	0.000134566	0.0147559	36.1518	103.144	2.12043
0.352981	13138.9	8667.68	10649.6	21997.1	20917.2	2164.28	12448.1	53207.2	4843.94	8815.2	8815.2	95230.8	1747.36	3871.85	7952.56	7952.56	815.975	7952.56	390.749	760.939	760.939	479.506	390.967	8343.52		832.989	27482.8	281.433	88.5394	185.34	56.7757	55.9965		9700.91		0.031005	0.0111505	0.0319847	0.000675929	0.00283579	0.000570922	0.000179613	0.000375985	0.000138212	0.000136315	0.0149418	35.9634	103.16	2.18007
0.358093	13084.6	8585.11	10586.9	21881.7	20800.6	2175.31	12404.5	52925.8	4771.46	8752.11	8752.11	94506.6	1676.03	3903.84	7889.52	7889.52	826.107	7889.52	409.418	759.174	759.174	479.036	392.626	8282.15		852.223	27419.3	280.138	86.4102	185.969	57.589	56.0637		9818.66		0.0313195	0.0112858	0.0323138	0.000701552	0.00275943	0.000576526	0.000177833	0.000382726	0.000142222	0.000138455	0.0151549	36.0345	103.175	2.23999
0.362556	12988.1	8432.94	10472.7	21672.5	20590.4	2165.83	12298.5	52373.5	4667.87	8631.71	8631.71	93068.4	1576.82	3962.75	7769.17	7769.17	845.28	7769.17	423.283	754.413	754.413	477.051	393.173	8162.34		866.582	27239.8	277.362	83.8785	185.618	58.1587	55.8057		9875.96		0.0314677	0.0113517	0.0324753	0.000722263	0.00262844	0.000577926	0.000174774	0.000386764	0.000145419	0.000139536	0.0153409	36.074	103.202	2.29525
0.367617	12925.8	8292.7	10385.4	21524.6	20441.2	2083.1	12153.2	51758.4	4664.57	8468.78	8468.78	91375	1575.22	4044.38	7606.3	7606.3	871.962	7606.3	440.132	752.069	752.069	476.355	394.569	8000.87		883.991	26856	275.714	81.7862	185.995	59.0046	55.7407		9872.74		0.0317484	0.011348	0.0327706	0.000747057	0.00266242	0.000582513	0.000172793	0.000392958	0.000149594	0.000141319	0.0155517	35.7435	103.22	2.35306
0.372005	12840.1	8167.13	10287.3	21342.2	20257.8	1968.05	11953.5	51171.8	4682.57	8364.29	8364.29	89748.4	1613.35	4087.44	7501.86	7501.86	885.86	7501.86	341.773	729.015	729.015	474.774	395.121	7896.98		786.117	26495.5	254.242	79.6525	185.663	62.1127	54.4995		9856.44		0.0319054	0.0113292	0.0329419	0.000672275	0.00275942	0.000543558	0.000170294	0.000396941	0.000159353	0.000139821	0.0157345	35.5089	103.249	2.10709
0.376997	12831.4	8111.06	10263.8	21311.7	20226	1996.28	11971.7	50945.6	4632.08	8255.94	8255.94	89211.9	1571.2	4138.44	7393.56	7393.56	902.34	7393.56	469.513	721.979	721.979	454.452	376.663	7770.22		914.409	26405.6	267.527	77.7886	166.2	61	55.4809		9954.84		0.0323116	0.0114423	0.0333614	0.000792481	0.0027234	0.000579636	0.000168541	0.000360098	0.000158599	0.000144249	0.0159423	35.4125	103.249	2.45262
0.381343	12855.9	8058.92	10263.6	21337.4	20250.7	1870	11869.5	50590.8	4759.24	8115.25	8115.25	88110.7	1681.18	4218.25	7252.92	7252.92	928.491	7252.92	506.956	738.336	738.336	471.134	394.939	7647.86		952.333	25958.3	267.202	76.1949	183.601	62.0043	55.7091		9899.02		0.0327483	0.0113782	0.0338104	0.000834863	0.00294761	0.000585607	0.000166991	0.000402385	0.000163068	0.000146512	0.0161231	34.7443	103.243	2.54933
0.386331	12931.6	8144.79	10343.7	21494.8	20406.9	1862.82	11937.2	50858.5	4847.73	8134.9	8134.9	88776.4	1765.12	4211.7	7272.62	7272.62	925.789	7272.62	553.676	741.734	741.734	473.306	398.228	7670.85		999.604	25966.9	268.428	75.078	185.885	63.3576	56.2415		10031.8		0.0333785	0.0115308	0.0344543	0.000887765	0.00313527	0.000595989	0.000166695	0.000412719	0.000168807	0.000149847	0.0163306	34.5457	103.223	2.65969
0.390742	13062.6	8373.15	10508	21791.6	20702.6	1985.09	12189.5	51802.7	4890.87	8331.12	8331.12	91339.2	1802.1	4117.56	7468.89	7468.89	893.949	7468.89	608.251	746.526	746.526	476.106	401.936	7870.83		1054.67	26469.7	270.419	74.1707	188.705	64.9116	56.9242		10342.8		0.034113	0.0118883	0.0352007	0.000947362	0.00323749	0.000607266	0.000166561	0.000423764	0.000174922	0.000153398	0.016514	34.8497	103.189	2.77713
0.395873	13121.7	8434.5	10568.8	21913.2	20823.1	1986.38	12249.1	51993.9	4951.71	8334.34	8334.34	91819.8	1858.81	4119.04	7472.17	7472.17	893.909	7472.17	663.371	749.54	749.54	478.107	405.079	7877.25		1110.35	26473.4	271.433	73.0276	190.815	66.2297	57.3836		10480.1		0.0347223	0.0120461	0.0358243	0.00101048	0.00338323	0.000617546	0.000166147	0.000434129	0.000180817	0.000156666	0.0167272	34.6927	103.174	2.91017
0.400455	13171.7	8468.01	10614.2	22010.2	20918.9	1960.9	12273.1	52047.9	5023.73	8299.35	8299.35	91921.4	1928.01	4138.87	7437.23	7437.23	900.042	7437.23	721.103	751.357	751.357	479.461	407.708	7844.94		1168.59	26373.4	271.896	71.7537	192.521	67.4268	57.7129		10561.4		0.0352622	0.0121395	0.0363771	0.00107579	0.00354979	0.000625759	0.000165139	0.00044308	0.000186217	0.000159389	0.0169176	34.4264	103.162	3.05083
0.405796	13142.4	8403.21	10574.1	21942.5	20850	1972	12254.5	51813.5	4973.87	8223.25	8223.25	91322.8	1877.62	4178.24	7361.2	7361.2	912.612	7361.2	777.727	751.181	751.181	479.913	409.66	7770.86		1225.81	26292.1	271.269	70.2525	193.398	68.3407	57.7886		10669.2		0.03565	0.0122635	0.0367802	0.00114351	0.00350313	0.000632642	0.00016384	0.000451034	0.000191258	0.000161727	0.0171393	34.3997	103.17	3.20761
0.410525	13234.3	8480.37	10662.1	22123.9	21030.2	1923.99	12297.6	51982.6	5110.96	8194.02	8194.02	91692.4	2009.48	4196.43	7332.02	7332.02	918.181	7332.02	848.606	755.144	755.144	482.341	412.996	7745.02		1297.21	26154	272.802	69.3453	195.781	69.8109	58.307		10736.9		0.0363258	0.0123412	0.037469	0.00122422	0.00379283	0.000643633	0.000163609	0.000461915	0.000197649	0.000165079	0.0173356	33.9737	103.147	3.37012
0.415876	13252.1	8480.42	10675	22156.4	21061.4	1939.93	12330.8	51976.1	5109.28	8156.08	8156.08	91684.8	2004.59	4218.07	7294.14	7294.14	924.839	7294.14	918.486	757.345	757.345	483.968	415.711	7709.85		1367.68	26132.4	273.377	68.2562	197.419	71.0338	58.5963		10867.8		0.0368501	0.0124918	0.0380085	0.00130755	0.00383292	0.000653396	0.000163139	0.00047185	0.000203733	0.000168061	0.0175576	33.8989	103.144	3.54831
0.420476	13295.1	8436.98	10690.1	22216	21119.9	1928.87	12361.3	51712.3	5136.58	7977.94	7977.94	91030.8	2032.29	4307.86	7116.05	7116.05	954.29	7116.05	1126.21	756.178	756.178	482.983	418.39	7534.44		1575.92	25870.4	273.195	64.5934	199.171	71.9804	59.7534		10877.9		0.0373835	0.0125033	0.0385536	0.0015233	0.00392887	0.000660184	0.000156092	0.000481303	0.000208731	0.000173275	0.0177484	33.4461	103.13	4.0748
0.425626	13274	8371.24	10655.1	22161.7	21064.3	1810	12221.7	51340.8	5221.76	7886.92	7886.92	89892.7	2113.8	4356.24	7025.08	7025.08	969.882	7025.08	1076.24	758.65	758.65	486.553	420.558	7445.64		1526.51	25509.5	272.098	65.9944	200.303	73.3913	59.0925		10857.5		0.0377778	0.0124799	0.0389639	0.00149362	0.0041365	0.000665585	0.000161431	0.000489966	0.000215429	0.000173457	0.0179619	33.035	103.14	3.95369
0.430041	13404.4	8549.81	10802.4	22440.8	21342.4	1858.95	12400.2	52001.6	5321.23	7987.08	7987.08	91638.9	2204.78	4311.29	7125.3	7125.3	954.438	7125.3	1152.66	765.396	765.396	490.625	424.631	7549.93		1603.42	25737.2	274.772	65.9941	203.486	75.3101	59.7033		11068.1		0.0385567	0.0127219	0.0397548	0.00158514	0.00435929	0.000679098	0.000163105	0.000502915	0.000223355	0.000177068	0.0181448	32.9953	103.107	4.11119
0.434991	13462.6	8609.76	10862.2	22560.4	21460.8	1863.64	12462.4	52166.8	5377.52	7977.1	7977.1	92083.5	2269.33	4313.15	7115.37	7115.37	954.541	7115.37	1223.22	755.657	755.657	479.065	413.147	7528.52		1674.53	25734.8	276.593	65.9176	191.006	76.9931	60.064		11194.4		0.039175	0.0128671	0.040387	0.0016745	0.00453857	0.000691467	0.000164791	0.000477504	0.000230974	0.000180188	0.0183499	32.8453	103.094	4.2744
0.439255	13568	8688.85	10959.6	22764.7	21664.1	1798.49	12501.9	52338	5541.19	7939.4	7939.4	92413	2413.58	4342.56	7077.72	7077.72	963.902	7077.72	1298.55	773.328	773.328	494.087	427.938	7505.66		1750.33	25547.1	279.241	66.1488	204.938	78.9135	60.5397		11221.7		0.0398785	0.0128985	0.0411022	0.00176745	0.00487438	0.000704932	0.00016699	0.000517357	0.000239056	0.000183396	0.0185264	32.3445	103.068	4.4321
0.444096	13563.1	8681.17	10954.8	22756.5	21654.7	1863.1	12561.3	52381.5	5472.91	7933.72	7933.72	92586.7	2340.32	4348.86	7072.1	7072.1	965.497	7072.1	1362.17	777.059	777.059	496.78	430.664	7502.76		1814.49	25666	280.279	66.1159	206.689	80.3565	60.5973		11398.2		0.0403024	0.0131014	0.0415401	0.00185243	0.00477852	0.000715349	0.000168746	0.000527526	0.00024611	0.000185593	0.0187268	32.5076	103.071	4.59633
0.44833	13696.6	8765.64	11072.7	23009.4	21906.6	1722.21	12553.1	52446.1	5732.83	7842.38	7842.38	92569.3	2589.07	4400.97	6980.8	6980.8	982.428	6980.8	1443.09	786.189	786.189	502.104	435.276	7416.08		1895.87	25258.2	284.085	66.8283	210.448	82.5808	61.1843		11324		0.0410998	0.0130161	0.0423489	0.00195397	0.00533681	0.000731976	0.00017219	0.000542242	0.000255334	0.000189178	0.018902	31.6695	103.039	4.75421
0.453211	13716	8826.38	11106.9	23064.6	21960.6	1858.4	12708.2	52830	5631.99	7927.42	7927.42	93699.9	2480.71	4363.18	7065.9	7065.9	969.324	7065.9	1511.51	792.195	792.195	505.968	438.735	7504.63		1964.84	25640.6	286.227	67.2331	212.924	84.2856	61.3421		11620.6		0.0416075	0.013357	0.0428706	0.0020471	0.00516913	0.000745524	0.000175119	0.000554595	0.000263443	0.00019173	0.0191038	32.1024	103.036	4.92002
0.457544	13775	8863.54	11159.4	23177.6	22072.5	1835.77	12744.1	52903.7	5708.27	7888.32	7888.32	93845	2547.84	4388.18	7026.84	7026.84	977.205	7026.84	1584.6	799.625	799.625	510.483	442.611	7469.45		2038.4	25539.5	289.142	67.8715	215.928	86.1803	61.5967		11685.5		0.0421912	0.0134316	0.0434667	0.00214404	0.00535977	0.000760318	0.000178472	0.000567796	0.00027194	0.000194367	0.019283	31.835	103.023	5.08173
0.462586	13723.8	8745.79	11087.1	23055.6	21949.4	1825.91	12682.9	52478.6	5646.99	7765.34	7765.34	92690.7	2471.12	4458.39	6903.92	6903.92	1000.09	6903.92	1645.04	813.912	813.912	513.546	445.378	7349.3		2099.41	25349.7	300.366	68.1676	217.68	87.5331	61.4497		11726.4		0.0424919	0.0134786	0.0437823	0.00223254	0.00525567	0.000798536	0.000181226	0.00057871	0.000279252	0.00019604	0.0194913	31.7204	103.037	5.25404
0.467054	13781	8742.28	11124.9	23152.1	22044.8	1664.36	12578.4	52234.2	5847.49	7645.46	7645.46	91847.6	2665.38	4522.35	6784.09	6784.09	1020.94	6784.09	1657.95	817.898	817.898	520.673	449.664	7233.75		2112.81	24864.9	297.225	71.0092	221.066	89.9717	61.3948		11613.2		0.0430859	0.0133485	0.0443895	0.00226849	0.00572357	0.000797817	0.000190604	0.000593389	0.000289805	0.000197757	0.0196759	30.9813	103.026	5.26506
0.472151	13773.2	8700.77	11106.9	23128	22019.4	1737.57	12643.1	52145.9	5757.5	7579.23	7579.23	91703.3	2568.84	4559.77	6717.91	6717.91	1032.88	6717.91	1787.69	823.403	823.403	523.338	453.546	7171.46		2243.11	24919.1	300.065	69.7928	223.921	91.2302	61.7716		11765.6		0.0435306	0.0135237	0.0448485	0.00243468	0.00557646	0.000814229	0.000189384	0.000607612	0.000297065	0.000201142	0.0198863	31.0671	103.028	5.59304
[truncated: 12 more columns]

## Sheet: Table S4
Table S4. Metabolic flux analysis average results and standard deviations for triplicate Escherichia coli K-12 MG1655 A-stat experiments at different specific growth rates (μ). Unit is µmol/g DCW if not otherwise noted. Refer to Table S3 for data of each triplicate experiment. See Additional file 2 for model network and MFA details.
Average values
μ (h-1)	in_glc2	pgiA	fbaA	gapA	pmg	pyk	pdh	Vnadh	ppc	gltA	icdA	ngATP	Vprod	gnd	suc	fum	tkt	mdh	pta or acs	carA	pyrB	pyrC	pyrD	Vquin		V_Acetate	V_CO2	V_CBASP	V_DHO	V_Oro	V_NAA	V_Lactate		Q_CO2		C distribution	C_CO2	C_Glucose	C_Acetate	C_prod	C_CBASP	C_DHO	C_Oro	C_NAA	C_Lactate	C_Biomass	C_CO2 %	C_Glucose %	C_Acetate %
0.11	13386.1	10831.7	11487.4	23000.4	21980	4914.17	15493.3	64916	2870.46	12722.1	12722.1	129429	-38.8797	1775.3	11856.6	11856.6	142.816	11856.6	414.932	620.451	620.451	454.681	304.919	12161.6		0	38356.4	165.77	149.762	149.012	0	21.909		4070.76		0.00952007	0.00467903	0.00979513	0	-1.94506e-05	0.000101359	9.1358e-05	9.10277e-05	0	1.60454e-05	0.0045607	49.101	102.907	0
0.12	13631.1	11238.7	11788.4	23549.6	22526.9	4997.28	15820.1	66454.7	3090.81	13050	13050	133412	166.996	1620.59	12184.7	12184.7	90.202	12184.7	416.041	635.331	635.331	463.58	307.888	12492.6		0	38949.2	171.751	155.692	149.962	0	22.6708		4524.39		0.0106159	0.00520044	0.0109164	0	8.78818e-05	0.000114873	0.000103961	0.000100304	0	1.81635e-05	0.00499029	48.8844	102.845	0
0.13	13793.1	11459.2	11972	23898.9	22873.5	4962.7	15946.2	67192.4	3311.74	13177.3	13177.3	135166	365.837	1570.16	12312.1	12312.1	72.2502	12312.1	417.255	657.862	657.862	478.408	312.894	12625		0	39036.2	179.454	165.514	152.758	0	23.3714		4962.34		0.0117631	0.00570384	0.0120921	0	0.000215041	0.000131225	0.000121048	0.000111899	0	2.04768e-05	0.00545955	48.4803	102.797	0
0.14	13669.6	11190.1	11802	23608.8	22580.9	4795.13	15654.2	66036.3	3311.91	12886.5	12886.5	131910	354.707	1723.3	12021.5	12021.5	122.214	12021.5	418.405	669.583	669.583	485.991	314.668	12336.1		0	38303.9	183.592	171.323	152.439	0	23.696		5267.19		0.0126097	0.00605424	0.0129652	0	0.000227076	0.000145167	0.000135584	0.000120797	0	2.24558e-05	0.00590439	48.0076	102.819	0
0.15	13744	11213.1	11861.5	23746.5	22715.8	4629.72	15561.7	65906.8	3539.6	12795.3	12795.3	131269	558.846	1782.93	11930.4	11930.4	140.921	11930.4	419.648	693.593	693.593	500.798	320.02	12250.4		0	37837.1	192.795	180.778	155.525	0	24.5573		5625.42		0.0137125	0.006466	0.0140956	0	0.000383518	0.000164654	0.000154478	0.000132744	0	2.5186e-05	0.00638593	47.1493	102.793	0
0.16	13675.1	11165.1	11801.4	23620.5	22587.7	4747.72	15609.6	65932.9	3363.8	12844.3	12844.3	131387	366.271	1768.7	11979.4	11979.4	135.216	11979.4	420.672	710.742	710.742	510.489	323.613	12303		0	38127.4	200.253	186.876	157.255	0	25.2483		6023.18		0.0144924	0.00692319	0.0148985	0	0.000266078	0.000181751	0.000169583	0.000142595	0	2.75143e-05	0.00678164	47.7755	102.802	0
0.17	13543.2	10827.7	11603	23293.5	22258.2	4466.03	15195.2	64372.5	3449.56	12431	12431	126965	443.599	1981.56	11566.3	11566.3	205.118	11566.3	421.787	719.583	719.583	523.73	326.661	11893		0	37004.9	195.853	197.069	158.274	0	25.4682		6218.32		0.0152656	0.00714749	0.0156973	0	0.000344563	0.00018898	0.000190389	0.000152683	0	2.95147e-05	0.00721199	46.839	102.824	0
0.18	13369.5	10422.9	11354.2	22874.3	21836.6	4179.49	14733.2	62576	3489.74	11970.2	11970.2	121920	471.953	2219.86	11105.6	11105.6	283.527	11105.6	422.877	731.811	731.811	520.039	329.228	11434.8		0	35807.3	211.772	190.811	158.856	0	26.6111		6371.56		0.0159469	0.00732363	0.0164009	0	0.000381899	0.000216716	0.000194827	0.000162491	0	3.2668e-05	0.00763471	45.9218	102.847	0
0.19	13410.6	10379.5	11369.1	22933.6	21893.5	3976.37	14569.4	62152.4	3710.3	11807.5	11807.5	120499	675.712	2311.66	10943	10943	313.072	10943	424	749.025	749.025	528.913	332.58	11275.5		0	35172.1	220.111	196.333	160.162	0	27.8744		6614.34		0.016913	0.00760269	0.0173918	0	0.000583126	0.000237939	0.000211945	0.000172979	0	3.61681e-05	0.00806814	44.9578	102.829	0
0.2	13464.2	10377.5	11405.7	23026.6	21984.5	3819.76	14464.1	61928.1	3905.54	11699.3	11699.3	119680	859.339	2373.14	10834.9	10834.9	332.733	10834.9	424.884	757.126	757.126	527.083	334.677	11169.6		0	34708.8	230.043	192.406	160.65	3.83574	29.6554		6805.55		0.0177082	0.00782248	0.0182067	0	0.000774924	0.000259244	0.000216912	0.000181151	5.20651e-06	4.00969e-05	0.00840816	44.1742	102.812	0
0.21	13693.6	10700.2	11668.5	23522.5	22477.7	3785.69	14656	63003.3	4205.28	11889.9	11889.9	122327	1142.9	2288.26	11025.7	11025.7	303.227	11025.7	426.174	771.194	771.194	532.588	340.293	11365.9		0	34883.4	238.606	192.295	163.917	6.41877	32.4263		7245.8		0.0190909	0.0083285	0.0196158	0	0.00109116	0.000284862	0.00022943	0.000195467	9.12665e-06	4.64557e-05	0.00890594	43.6265	102.749	0
0.22	13941.4	11030.9	11945.9	24051.1	23003.9	3730.79	14844.4	64080.9	4540.09	12068.4	12068.4	124964	1454.35	2212.69	11204.3	11204.3	276.999	11204.3	427.278	783.912	783.912	537.091	346.357	11550.6		0	35005.8	246.82	190.734	167.972	17.4706	36.4033		7621.64		0.0203861	0.00876051	0.0209319	0	0.00145521	0.000308874	0.000238321	0.000210383	2.63066e-05	5.46925e-05	0.00933185	42.9718	102.684	0
0.23	14034.5	11142.4	12047.2	24249.1	23199.3	3679.45	14883.7	64400	4695.39	12106.2	12106.2	125654	1597.3	2202.11	11242.2	11242.2	272.361	11242.2	428.458	793.975	793.975	538.879	350.623	11592.8		0	34944.9	255.096	188.256	170.089	20.1887	38.2667		7980.74		0.021534	0.00917326	0.0221047	0	0.00167722	0.000334831	0.000246971	0.000223351	3.18222e-05	6.0283e-05	0.0097863	42.6021	102.655	0
0.24	14000.5	10919.2	11952.2	24123.5	23071.1	3382.84	14550	63185.4	4899.53	11725.9	11725.9	122172	1792.42	2398.85	10862	10862	336.863	10862	388.187	797.054	797.054	536.916	354.167	11216.2		41.4172	33840.2	260.138	182.749	171.547	26.5523	40.7633		8078.7		0.0224575	0.00928586	0.0230511	2.28188e-05	0.00196751	0.000356926	0.000250587	0.000235501	4.37218e-05	6.71266e-05	0.0102274	41.3612	102.647	0.0994522
0.25	13911.5	10725	11829.6	23914.5	22860.3	3309.25	14385.8	62388	4852.51	11511.4	11511.4	120053	1741.38	2509.67	10647.6	10647.6	372.991	10647.6	343.37	795.929	795.929	532.536	355.697	11003.3		87.0963	33406	263.393	176.839	171.505	32.0162	41.9306		8235.67		0.0230375	0.00946629	0.0236497	4.93601e-05	0.00197135	0.000373249	0.000250239	0.000242845	5.42537e-05	7.12894e-05	0.0105586	41.0994	102.659	0.212897
0.26	13819	10467.8	11684.3	23680.2	22623.5	3128.59	14110.3	61209.4	4890.54	11173.8	11173.8	116833	1776.22	2682.23	10310.1	10310.1	429.396	10310.1	287.539	793.158	793.158	527.212	358.317	10668.4		144.112	32592.7	265.946	168.894	171.969	38.4103	43.6375		8383.75		0.0238764	0.00963649	0.0245131	8.50197e-05	0.0020989	0.000393241	0.000249563	0.000253988	6.798e-05	7.73999e-05	0.0110138	40.3669	102.667	0.354817
0.27	13714	10114.1	11498.4	23392.6	22333.4	2872.57	13747.3	59557.3	4963.13	10670	10670	112408	1844.65	2938.24	9806.39	9806.39	513.682	9806.39	159.264	785.256	785.256	522.32	359.952	10166.3		273.505	31413.5	262.935	162.369	171.569	50.8878	45.0885		8397.97		0.0246225	0.00965284	0.0252819	0.000168014	0.00226456	0.000404096	0.000249342	0.000263396	9.37701e-05	8.31174e-05	0.0114433	39.2139	102.68	0.681089
0.28	13567.8	9758.21	11284.6	23036.4	21974.4	2656.45	13382.8	57952.3	4968.3	10224.1	10224.1	108066	1864.17	3156.32	9360.63	9360.63	585.172	9360.63	160.521	771.005	771.005	507.641	358.848	9719.48		355.936	30384.6	263.364	148.793	168.138	51.2484	46.5227		8474.51		0.0253512	0.00974082	0.0260977	0.00022853	0.00239032	0.00042218	0.00023833	0.000269668	9.85972e-05	8.95065e-05	0.0118732	38.4334	102.945	0.894893
0.29	13510.1	9561.82	11182.5	22879.8	21815.5	2531.11	13198.4	57035.3	4993.94	9932.99	9932.99	105639	1893.49	3301.94	9069.62	9069.62	632.727	9069.62	104.966	764.628	764.628	499.523	361.434	9431.05		460.605	29744.4	265.105	138.089	168.814	54.3327	47.4299		8578.79		0.0260993	0.00986068	0.0268713	0.000305606	0.00251045	0.000439439	0.000228721	0.000279978	0.000108106	9.43633e-05	0.012272	37.7844	102.964	1.16524
0.3	13513.5	9473.29	11157.3	22861.4	21794.6	2390.04	13058.6	56504.2	5112.32	9743.41	9743.41	104075	2006.82	3401.3	8880.15	8880.15	664.784	8880.15	142.195	764.58	764.58	497.125	364.253	9244.41		506.089	29206.6	267.455	132.872	169.576	59.8409	48.9176		8722.17		0.0269624	0.0100255	0.027831	0.000347765	0.00275549	0.000459011	0.000227901	0.000291204	0.000123279	0.000100765	0.0126315	37.1757	103.228	1.28152
0.31	13498.5	9428.47	11134	22825.8	21757.1	2397.09	13049.3	56329.4	5084.05	9675.73	9675.73	103637	1977.74	3437.23	8812.57	8812.57	675.886	8812.57	156.948	762.712	762.712	494.036	366.701	9179.27		562.331	29128	268.676	127.336	170.334	62.8596	49.8687		8942.99		0.027684	0.0102793	0.0285788	0.000396713	0.00279041	0.000474205	0.000224615	0.000300478	0.000132996	0.000105593	0.0129797	37.1182	103.24	1.42619
0.32	13413.2	9195.86	11001.6	22611.7	21540.3	2230.13	12795.7	55245.1	5121.35	9363.69	9363.69	100653	2021.26	3592.3	8500.64	8500.64	726.457	8500.64	180.901	754.155	754.155	488.871	368.173	8868.82		619.245	28376.8	265.284	120.698	169.639	65.6341	50.5054		9017.94		0.0285102	0.0103654	0.0293947	0.000452444	0.00295233	0.000484569	0.000220349	0.000309864	0.000143795	0.000110697	0.0134707	36.3512	103.105	1.57882
0.33	13384.8	9068.61	10942.4	22527.6	21453.7	2101.84	12637.6	54584.4	5193.08	9150.71	9150.71	98783.7	2096.89	3698.99	8287.79	8287.79	760.904	8287.79	233.319	748.157	748.157	484.806	369.085	8656.87		672.85	27833.9	263.351	115.721	168.391	68.1712	51.2965		9143.75		0.0294106	0.0105101	0.0303252	0.000508506	0.00316839	0.000497236	0.00021834	0.000318133	0.000154468	0.000116238	0.0139192	35.7499	103.112	1.72128
0.34	13328.7	8881.77	10844.7	22377	21300.7	1942.44	12420.7	53682.1	5257.12	8880.05	8880.05	96247.6	2159.8	3836.83	8017.24	8017.24	805.841	8017.24	283.744	746.312	746.312	483.103	372.108	8389.35		724.348	27151.4	263.209	110.995	169.46	71.5421	52.174		9181.58		0.0301422	0.0105535	0.0310837	0.000562848	0.00335636	0.000511583	0.000215779	0.00032918	0.000166772	0.000121675	0.0143244	35.0102	103.125	1.86307
0.35	13259.9	8741.81	10753.9	22220.4	21141.9	1905.36	12313.5	53124.9	5205.63	8730.48	8730.48	94740.1	2106.21	3914.44	7867.77	7867.77	830.789	7867.77	323.683	746.336	746.336	482.538	374.779	8242.55		765.267	26874.2	263.798	107.759	170.345	73.9762	53.0118		9328.17		0.0307733	0.010722	0.0317395	0.000610983	0.00336063	0.000526294	0.00021478	0.000340026	0.000177016	0.00012692	0.0146946	34.8431	103.141	1.97942
0.36	13186.6	8577.85	10652.4	22049.1	20968.1	1838.69	12171.9	52440.9	5173.47	8541.38	8541.38	92863.1	2070.7	4012.79	7678.79	7678.79	862.472	7678.79	368.253	747.159	747.159	482.923	378.563	8057.35		811.006	26484.2	264.236	104.36	172.001	76.9384	54.0423		9472.16		0.0315289	0.0108875	0.0325244	0.000667153	0.00340464	0.000543163	0.000214382	0.000353728	0.000189773	0.000133314	0.0151352	34.5349	103.158	2.11138
0.37	13100.8	8386.21	10533.5	21848.1	20764.5	1758.42	12004	51638.4	5137.66	8320.87	8320.87	90665.2	2031.87	4126.8	7458.4	7458.4	899.307	7458.4	417.651	747.371	747.371	483.78	382.899	7841.3		861.647	26025.1	263.591	100.881	174.075	80.1933	55.2212		9599.03		0.0323007	0.0110334	0.0333272	0.000730636	0.00344713	0.00055874	0.000213913	0.000368991	0.000204093	0.000140473	0.0156033	34.1695	103.179	2.2593
0.38	13066.6	8280.66	10477.1	21760	20674.4	1674.41	11884.6	51123.9	5167.14	8164.8	8164.8	89231	2066.53	4203.83	7302.42	7302.42	924.163	7302.42	452.019	740.255	740.255	478.517	379.78	7682.2		896.887	25648.2	261.738	98.7369	169.367	82.4568	55.9649		9662.56		0.0329005	0.0111064	0.0339489	0.000776389	0.00357925	0.000566642	0.000213843	0.000366552	0.000214188	0.000145392	0.0159319	33.7718	103.187	2.35889
0.39	13089.2	8265.11	10488.9	21797.7	20709.7	1650.11	11880.9	51015.9	5205.68	8090.85	8090.85	88878.3	2092.4	4249.08	7228.58	7228.58	938.235	7228.58	519.508	750.492	750.492	486.748	389.473	7618.06		965.451	25493.2	263.745	97.2744	177.102	85.2728	57.4165		9852.19		0.0338118	0.0113244	0.0348864	0.000857383	0.0037182	0.000585731	0.000216122	0.000393252	0.00022726	0.00015302	0.0163364	33.4989	103.179	2.53527
0.4	13109.3	8201.66	10482.9	21814.9	20724.7	1564.65	11814.3	50635.8	5287.55	7922.19	7922.19	87771.6	2165.95	4339.47	7060.02	7060.02	967.383	7060.02	618.65	756.171	756.171	490.134	396.131	7456.15		1065.64	25092.3	266.037	94.0032	181.861	88.2999	58.0165		9934.06		0.0346915	0.0114185	0.0357927	0.000969669	0.00394255	0.000605275	0.000213909	0.000413744	0.000241078	0.0001584	0.0167285	32.9146	103.175	2.79217
0.41	13125.7	8168.14	10484.6	21836.3	20743.7	1566.48	11831.8	50471.5	5289.89	7816.97	7816.97	87335.7	2163.23	4396.59	6954.91	6954.91	985.394	6954.91	738.115	758.43	758.43	493.33	402.848	7357.76		1186.2	24951.9	265.1	90.482	186.582	91.5001	58.2667		10125.7		0.0356051	0.0116388	0.0367347	0.00110654	0.0040362	0.000618264	0.000211032	0.000435145	0.000256078	0.000163069	0.01714	32.688	103.173	3.10542
0.42	13139.5	8081.65	10467	21835.9	20740.9	1496.86	11775.5	50017.7	5344.45	7614.5	7614.5	86064.1	2208.81	4504.38	6752.56	6752.56	1020.25	6752.56	881.069	764.592	764.592	497.043	410.505	7163.06		1330.29	24537.8	267.549	86.5382	192.174	94.7406	58.2077		10209.3		0.0365429	0.0117348	0.0377024	0.00127207	0.00422554	0.000639713	0.000206956	0.000459482	0.000271848	0.000167017	0.0175655	32.1053	103.173	3.47957
0.43	13127.9	7894.83	10399.2	21760.1	20662.4	1373.45	11640.4	49125	5402.77	7269.05	7269.05	83591	2250.48	4687.66	6407.23	6407.23	1080.19	6407.23	1087.58	777.754	777.754	501.859	420.141	6827.37		1538.03	23823.8	275.896	81.7176	199.57	98.6842	57.5633		10175.7		0.037483	0.0116962	0.0386759	0.00151114	0.0044203	0.000677493	0.000200673	0.000490027	0.000290909	0.000169583	0.0180267	31.199	103.183	4.02793
0.44	13256.7	7977.52	10514.7	22008	20907.8	1378.26	11773.2	49347.2	5516.15	7185.87	7185.87	84140	2343.5	4741.55	6324.18	6324.18	1097.05	6324.18	1298.86	793.812	793.812	509.788	431.22	6755.4		1750.48	23714.9	284.024	78.5679	208.514	103.416	57.8356		10382.8		0.0388039	0.0119343	0.0400273	0.00176284	0.00471686	0.000714797	0.000197622	0.000524694	0.000312167	0.000174639	0.018466	30.7358	103.154	4.54112
0.45	13350.7	7970.53	10577	22167.5	21064.8	1314.57	11802.2	49170.7	5644.52	7000.01	7000.01	83569.2	2445.48	4849.65	6138.43	6138.43	1132.06	6138.43	1509.55	816.392	816.392	523.681	446.05	6584.48		1962.26	23329.4	292.711	77.631	221.361	107.615	58.5101		10442.8		0.0399653	0.0120032	0.0412166	0.00202044	0.00503273	0.000753257	0.000199699	0.00056955	0.000332213	0.000180639	0.0188736	30.0114	103.132	5.05896
0.46	13471.3	8017	10675.1	22389.9	21284.6	1354.43	11960.8	49303.4	5705.58	6872.22	6872.22	83914.6	2474.1	4932.03	6010.76	6010.76	1158.34	6010.76	1790.73	844.056	844.056	539.709	461.917	6472.67		2244.68	23226.2	304.347	77.792	234.954	112.849	59.7991		10657.6		0.0413537	0.0122502	0.0426361	0.00236857	0.00522016	0.000802806	0.000205221	0.000619782	0.000357302	0.000189259	0.0193404	29.5959	103.102	5.74059
0.47	13517.8	7965.73	10690.3	22453.8	21346.8	1256.14	11908	48955.8	5820.72	6690.57	6690.57	82861.6	2568.43	5034.59	5829.19	5829.19	1191.84	5829.19	1916.78	862.279	862.279	550.32	471.012	6300.2		2371.47	22779.4	311.959	79.3082	242.712	115.712	60.3332		10607		0.0421038	0.0121919	0.0434048	0.00253776	0.00549812	0.000834661	0.000212171	0.000649334	0.000371404	0.000193726	0.0196147	28.929	103.091	6.04399
Standard deviations
μ (h-1)	in_glc2	pgiA	fbaA	gapA	pmg	pyk	pdh	Vnadh	ppc	gltA	icdA	ngATP	Vprod	gnd	suc	fum	tkt	mdh	pta or acs	carA	pyrB	pyrC	pyrD	Vquin		V_Acetate	V_CO2	V_CBASP	V_DHO	V_Oro	V_NAA	V_Lactate		Q_CO2		C distribution	C_CO2	C_Glucose	C_Acetate	C_prod	C_CBASP	C_DHO	C_Oro	C_NAA	C_Lactate	C_Biomass	C_CO2 %	C_Glucose %	C_Acetate %
0.11	640.101	1241.55	840.621	1480.94	1480.74	610.127	1232.99	5167.52	299.03	1233.11	1233.11	13939.5	336.66	601.585	1233.12	1233.12	200.625	1233.12	0.185831	88.1169	88.1169	53.5228	39.9753	1229.75		0	2839.63	48.4545	13.5859	39.7295	0	4.59925		346.415		0.000582226	0.000398178	0.000559738	0	0.000163047	3.13074e-05	9.31165e-06	2.53107e-05	0	3.48382e-06	8.72607e-05	1.24905	0.438902	0
0.12	555.908	1309.73	807.333	1363.5	1363.31	991.531	1542.13	5985.24	194.94	1542.23	1542.23	16489.9	263.221	753.253	1542.24	1542.24	251.166	1542.24	0.196578	87.1922	87.1922	54.7566	40.2439	1544.31		0	4021.54	45.9822	14.88	39.9248	0	4.43676		505.481		0.000566801	0.000581013	0.000541658	0	0.000140484	3.24759e-05	1.11269e-05	2.80096e-05	0	3.64023e-06	8.95665e-05	2.93355	0.428559	0
0.13	423.726	742.726	527.178	950.299	949.818	438.391	770.391	3206.25	394.036	770.583	770.583	8479.03	357.819	341.297	770.602	770.602	113.937	770.602	0.224364	90.9142	90.9142	65.2476	43.9496	810.439		0	1825.51	39.7356	24.0961	43.5451	0	3.14663		292.871		0.000545015	0.000336633	0.000560424	0	0.000211078	3.03567e-05	1.92071e-05	3.3323e-05	0	2.73311e-06	7.99131e-05	1.29251	0.306253	0
0.14	514.299	913.642	641.99	1154.72	1154.21	591.056	962.224	3947.47	538.721	962.384	962.384	10534.7	502.608	438.679	962.399	962.399	146.364	962.399	0.264611	91.5019	91.5019	65.6055	44.2783	1001.77		0	2368.33	38.6704	25.527	43.8473	0	2.67418		370.672		0.000676398	0.00042606	0.000696331	0	0.000321368	3.1589e-05	2.23293e-05	3.62195e-05	0	2.45416e-06	8.40293e-05	1.92701	0.330479	0
0.15	197.978	505.485	296.332	491.976	492.233	561.175	724.634	2632.08	335.947	724.494	724.494	7252.97	396.381	325.118	724.48	724.48	108.245	724.48	0.136867	74.9145	74.9145	56.5399	40.1009	764.229		0	2055.89	32.9185	23.6222	40.3416	0	2.23654		258.506		9.15327e-05	0.000297134	0.000130625	0	0.000272817	2.68679e-05	1.99098e-05	3.34391e-05	0	2.2863e-06	6.72242e-05	1.98813	0.347727	0
0.16	143.991	107.106	131.612	275.461	275.564	222.059	94.4901	216.303	349.846	94.4282	94.4282	448.598	362.235	36.5746	94.4221	94.4221	12.2366	94.4221	0.139149	68.088	68.088	54.4291	38.4292	123.805		0	550.593	27.4403	26.0044	38.6713	0	1.81729		97.9239		0.00012716	0.000112556	0.000160361	0	0.000262028	2.41986e-05	2.27657e-05	3.4113e-05	0	2.12788e-06	9.0066e-05	1.00861	0.360207	0
0.17	266.843	304.208	279.14	546.156	545.971	230.779	156.867	889.645	483.104	156.8	156.8	2067.39	499.1	46.5726	156.794	156.794	15.5087	156.794	0.154766	75.0646	75.0646	44.4989	38.1379	188.895		0	503.565	35.3139	22.3632	38.3852	0	0.765724		32.5194		0.000339503	3.73787e-05	0.000397597	0	0.000386921	3.25171e-05	2.24182e-05	3.58996e-05	0	7.85048e-07	6.44469e-05	1.23919	0.353804	0
0.18	229.843	249.34	228.733	455.837	456.476	394.516	310.142	1055.52	540.508	310.194	310.194	2821.29	567.827	123.096	310.2	310.2	41.0928	310.2	0.300212	65.1732	65.1732	55.7047	38.8701	349.067		0	1131.33	22.0413	29.5392	38.7749	0	1.5952		268.679		4.18472e-05	0.000308826	4.39197e-05	0	0.000458578	2.52968e-05	2.74209e-05	4.04839e-05	0	2.38988e-06	0.000182093	1.81406	0.3861	0
0.19	268.382	355.375	290.594	556.432	556.836	368.657	378.872	1482.94	505.395	378.732	378.732	3898.66	511.327	157.848	378.718	378.718	52.4935	378.718	0.193106	65.0464	65.0464	61.9096	38.3181	415.955		0	1144.22	17.0353	41.493	38.4971	0	1.94362		203.81		0.000133391	0.000234264	0.00020535	0	0.000437645	1.90428e-05	4.29189e-05	4.09471e-05	0	2.82557e-06	0.000141068	1.61295	0.40144	0
0.2	263.997	391.77	304.283	567.754	567.51	256.975	382.615	1623.88	359.453	377.439	377.439	4190.34	353.562	151.595	377.45	377.45	50.6411	377.45	0.12083	68.7109	68.7109	58.9002	38.9402	414.391		0	925.127	19.9053	37.2428	38.7602	6.6437	1.2283		212.342		0.000395727	0.000244071	0.000449554	0	0.000320463	2.31319e-05	4.27898e-05	4.45036e-05	9.01793e-06	1.63026e-06	7.65693e-05	0.942439	0.432715	0
0.21	159.369	173.236	161.834	320.248	320.589	181.309	167.624	685.67	289.375	156.377	156.377	1714.86	266.555	54.9877	156.361	156.361	18.2158	156.361	0.183753	52.7774	52.7774	57.3096	37.5435	193.761		0	512.503	10.8399	40.13	37.8442	11.1176	1.74029		100.492		4.67176e-05	0.000115508	0.000134359	0	0.000252632	1.35982e-05	4.71329e-05	4.36581e-05	1.58078e-05	2.61152e-06	0.000121188	0.704779	0.472001	0
0.22	114.393	156.818	119.171	231.04	230.664	188.544	200.134	733.318	206.759	196.503	196.503	2068.28	133.444	110.826	196.53	196.53	37.1601	196.53	0.274365	61.9194	61.9194	64.5157	39.5316	217.089		0	625.709	7.25182	46.5622	39.2273	19.7316	3.35213		215.695		0.000438268	0.000247925	0.000356417	0	0.000126916	1.2433e-05	5.61663e-05	5.07865e-05	2.99194e-05	5.62495e-06	0.000204246	0.707307	0.526523	0
0.23	125.379	141.753	125.295	249.355	249.201	140.082	137.172	565.23	209.222	136.303	136.303	1535.72	139.017	82.0293	136.313	136.313	27.4157	136.313	0.105154	50.2888	50.2888	56.819	40.2549	160.66		0	431.572	8.1073	43.6961	40.1113	20.2764	2.94856		123.921		0.000338581	0.000142437	0.000262467	0	0.000147436	1.14866e-05	5.65073e-05	5.34276e-05	3.20473e-05	4.88803e-06	0.000148234	0.63568	0.542251	0
0.24	224.493	192.97	213.593	438.024	438.008	136.496	88.3846	558.366	349.486	59.3477	59.3477	1205.5	274.981	42.5454	59.335	59.335	14.1005	59.335	71.6478	50.765	50.765	57.3379	40.7497	48.2168		71.7367	282.493	6.73344	45.3221	40.5762	24.2013	2.51919		61.8624		0.000425392	7.11063e-05	0.000394833	3.95233e-05	0.000303749	9.84028e-06	6.11503e-05	5.66153e-05	3.99434e-05	4.4479e-06	0.000166921	1.02176	0.546721	0.172256
0.25	316.229	371.428	334.027	649.488	650.011	105.009	221.268	1225.7	433.344	185.727	185.727	2950.19	365.813	61.3832	185.702	185.702	20.234	185.702	84.627	49.224	49.224	56.3766	40.9394	205.573		84.6256	43.0684	7.19283	44.8578	41.1349	19.2254	2.61631		65.485		0.00035196	7.52702e-05	0.000335496	4.77151e-05	0.000398938	1.34726e-05	6.18608e-05	5.71189e-05	3.23315e-05	4.41462e-06	0.00019053	0.880715	0.566431	0.203919
0.26	362.788	489.13	404.19	766.24	766.697	65.2631	359.589	1745.27	418.635	321.296	321.296	4411.9	360.191	132.37	321.277	321.277	43.9551	321.277	136.956	43.3849	43.3849	51.635	41.0161	337.531		136.849	398.673	8.32691	42.8841	41.3367	17.789	2.92851		42.751		0.000440665	4.91391e-05	0.000467482	8.0359e-05	0.000413668	1.53535e-05	6.28891e-05	5.92725e-05	3.10246e-05	4.81698e-06	0.000157472	0.573037	0.589446	0.331779
0.27	363.104	491.551	404.125	766.08	766.595	66.7561	295.242	1649.7	470.337	316.935	316.935	4106.04	437.759	147.932	316.915	316.915	49.1367	316.915	143.361	29.6972	29.6972	41.815	41.1109	323.145		143.321	302.826	13.2909	36.3659	41.3829	8.73628	3.16211		58.5392		0.000465482	6.72865e-05	0.000468369	8.76506e-05	0.000521653	2.35681e-05	5.51688e-05	6.19714e-05	1.55622e-05	5.50654e-06	0.000181964	0.869236	0.623898	0.35094
0.28	289.161	316.748	298.268	587.483	587.418	104.881	254.546	992.163	360.806	93.0811	93.0811	2595.3	332.033	34.0361	93.0777	93.0777	11.285	93.0777	81.8455	17.1662	17.1662	31.2757	37.6579	111.944		190.376	130.508	16.2432	34.8146	37.4338	13.616	3.79061		76.7914		0.00056968	8.8266e-05	0.000596414	0.000122863	0.000425952	2.69743e-05	5.45853e-05	6.10256e-05	2.63829e-05	7.66983e-06	0.000188388	0.71346	0.56463	0.462093
0.29	257.633	321.034	269.99	525.336	525.069	330.027	401.225	1358.54	396.782	331.553	331.553	3840.94	380.018	161.159	331.568	331.568	53.8488	331.568	86.8349	16.6265	16.6265	25.1838	36.9665	352.161		152.072	1084.61	20.3443	26.5916	36.7017	13.8828	4.50057		348.536		0.000662477	0.000400616	0.000614274	0.000101927	0.000504207	3.48525e-05	4.27984e-05	6.20065e-05	2.79212e-05	9.40764e-06	0.000205499	1.33761	0.625722	0.360414
0.3	304.628	502.081	366.977	670.671	670.347	340.596	601.194	2148.49	202.922	471.864	471.864	5988.43	190.76	225.863	471.876	471.876	75.3972	471.876	100.592	20.441	20.441	19.5838	37.465	499.943		182.15	1298	24.7492	26.272	37.195	12.4971	4.40293		418.29		0.000815191	0.000480793	0.000751893	0.000126476	0.000268006	4.29629e-05	4.40252e-05	6.50494e-05	2.61248e-05	9.4841e-06	0.00012035	1.05501	0.344499	0.43378
0.31	353.351	588.986	428.897	781.092	781.101	365.977	673.184	2485.35	232.922	543.296	543.296	6834.89	219.214	258.576	543.305	543.305	86.2794	543.305	117.532	26.6788	26.6788	20.1117	37.8851	574.428		165.04	1437.7	26.2787	23.187	37.9491	11.6899	4.52783		471.237		0.00082697	0.000541652	0.000752774	0.000115443	0.00029413	4.91548e-05	4.05678e-05	6.65109e-05	2.39877e-05	9.79161e-06	0.000109723	1.09605	0.371857	0.382928
0.32	417.28	646.474	489.383	905.238	905.141	405.985	707	2649.35	410.743	567.806	567.806	7201.09	394.407	267.538	567.816	567.816	89.2717	567.816	161.231	33.6693	33.6693	21.6262	38.3571	601.315		161.275	1521.63	27.5169	21.3904	38.2615	13.0258	4.56061		511.103		0.000951679	0.000587475	0.000948643	0.000118165	0.00057155	5.19028e-05	3.84512e-05	7.02113e-05	2.82886e-05	1.02873e-05	4.32796e-05	1.4789	0.115506	0.365346
0.33	384.229	504.838	419.711	802.93	802.522	352.892	512.77	1920.45	518.737	388.272	388.272	5163.86	498.033	182.752	388.287	388.287	61.0538	388.287	152.802	29.7997	29.7997	18.4565	35.7414	418.369		152.995	1147.15	21.1245	20.6552	35.3908	15.1585	4.33124		403.814		0.00102315	0.000464155	0.00102464	0.000117994	0.000763906	4.11927e-05	3.78397e-05	6.83352e-05	3.46662e-05	1.03149e-05	7.29344e-05	1.57255	0.103873	0.347042
0.34	382.238	586.181	446.439	826.882	827.306	368.699	626.222	2367.46	411.497	500.46	500.46	6423.21	395.331	236.371	500.447	500.447	78.673	500.447	130.063	31.0932	31.0932	19.5911	34.4411	534.518		129.902	1339.37	19.9857	18.5603	34.7178	15.6228	3.91312		436.551		0.000734624	0.000501782	0.000726701	9.86632e-05	0.000598018	3.92377e-05	3.66301e-05	6.6219e-05	3.58106e-05	8.94757e-06	7.73297e-05	1.35786	0.102627	0.288068
0.35	311.6	432.101	349.099	660.204	659.854	293.52	473.905	1709.44	369.11	333.419	333.419	4620.97	349.588	153.002	333.442	333.442	51.2144	333.442	146.479	30.6933	30.6933	19.0818	34.7979	367.605		146.69	971.946	18.4767	19.7293	34.4013	16.6541	3.94107		390.501		0.000879626	0.000448852	0.00088072	0.000120021	0.000558474	3.96191e-05	3.80006e-05	7.03135e-05	3.97091e-05	1.01551e-05	8.5703e-05	1.13396	0.0861426	0.340458
0.36	230.648	296.995	247.922	477.494	477.132	324.514	405.969	1273.49	362.019	269.461	269.461	3548.21	348.28	125.423	269.478	269.478	41.9567	269.478	152.458	28.3269	28.3269	17.7281	32.6973	300.277		152.652	973.781	16.4195	20.2252	32.3479	17.8048	3.48276		382.785		0.000703381	0.000439983	0.000704817	0.000128537	0.000573185	3.5646e-05	4.06242e-05	6.80415e-05	4.41253e-05	9.19447e-06	7.31076e-05	1.30597	0.0653853	0.368522
0.37	228.626	252.07	232.317	460.075	459.885	322.705	351.356	1029.55	411.239	210.971	210.971	2878.39	395.484	98.1938	210.966	210.966	32.6625	210.966	154.944	27.6291	27.6291	17.0265	29.285	239.099		154.948	894.848	15.6177	20.2684	29.328	19.1231	2.7886		310.702		0.000659885	0.000357129	0.00066049	0.000131681	0.000679604	3.22348e-05	4.33832e-05	6.20315e-05	4.91798e-05	7.11494e-06	4.52242e-05	1.38456	0.064096	0.379757
0.38	250.324	232.76	242.333	491.827	492.118	302.471	271.425	779.676	465.024	129.479	129.479	2102.71	429.042	67.2359	129.465	129.465	22.3369	129.465	154.077	30.4549	30.4549	24.9306	24.921	148.462		153.894	750.483	13.3169	21.2642	25.2636	19.1764	2.39404		270.252		0.00056051	0.000310634	0.000556194	0.000129896	0.000741197	2.66826e-05	4.65582e-05	5.29972e-05	4.94321e-05	5.55695e-06	7.08087e-05	1.42421	0.0703933	0.381589
0.39	168.963	141.131	159.342	328.03	328.202	210.835	205.76	456.322	310.033	43.5214	43.5214	1247.21	285.393	32.5566	43.5129	43.5129	10.8552	43.5129	176.425	24.504	24.504	14.9637	21.7112	61.6059		176.276	468.834	14.4781	22.1189	21.9745	19.6294	2.53848		164.567		0.000404097	0.000189157	0.00040062	0.000153746	0.000510131	3.01857e-05	4.96461e-05	4.75489e-05	5.21328e-05	6.29167e-06	5.63262e-05	0.907228	0.0516058	0.447418
0.4	127.007	225.198	139.211	258.448	258.588	371.155	421.93	1239.72	295.366	357.48	357.48	3669.37	266.692	192.641	357.48	357.48	64.2194	357.48	208.292	27.2712	27.2712	14.3746	20.7654	364.681		208.226	1200.15	17.3932	20.4346	20.8802	19.8826	2.3435		473.527		0.000297023	0.000544284	0.000292243	0.000188114	0.000485231	3.86947e-05	4.66903e-05	4.69435e-05	5.41752e-05	6.16404e-06	2.51195e-05	1.55193	0.0411126	0.519658
0.41	80.6132	204.654	97.9171	166.749	166.783	360.777	399.588	1170.39	274.629	360.747	360.747	3480.24	254.45	197.855	360.747	360.747	65.9553	360.747	236.92	32.1848	32.1848	14.2194	17.3079	363.317		236.902	1161.76	23.9734	19.2908	17.3395	20.7491	1.8271		470.973		0.00021377	0.000541348	0.000210958	0.000220581	0.000475303	5.56726e-05	4.50399e-05	4.02781e-05	5.80447e-05	5.05067e-06	6.76775e-06	1.4885	0.0271514	0.601846
0.42	111.662	348.252	181.329	287.587	287.671	386.874	491.706	1704.13	205.631	499.193	499.193	4880.3	185.327	266.905	499.194	499.194	88.9805	499.194	270.12	22.5938	22.5938	13.3914	14.1099	499.053		270.037	1387.41	15.4057	17.0109	14.2598	21.191	1.32207		575.016		0.000282212	0.000660938	0.000280005	0.000256125	0.000358529	3.57242e-05	4.09075e-05	3.33027e-05	6.07518e-05	3.49593e-06	3.10514e-05	1.58421	0.0320056	0.69241
0.43	133.093	431.534	222.103	348.801	349.102	379.22	508.27	1982.15	162.768	612.191	612.191	5597.99	144.622	332.873	612.17	612.17	110.769	612.17	361.815	37.0465	37.0465	15.6754	13.0859	606.243		361.96	1500.05	24.9966	14.4093	12.8399	22.7614	1.37445		602.237		0.000345757	0.000692227	0.000343606	0.000360818	0.000287896	6.38203e-05	3.57013e-05	3.30016e-05	6.81405e-05	3.71068e-06	7.70422e-05	1.68362	0.0390391	0.942372
0.44	269.705	654.173	391.118	657.835	657.571	364.784	631.306	2744.27	47.0944	774.147	774.147	7548.62	104.392	415.182	774.148	774.148	138.397	774.148	393.996	41.5396	41.5396	16.7852	11.2773	765.919		394.2	1701.9	28.0278	10.8085	10.9875	21.9574	2.39188		761.096		0.000949471	0.000874823	0.000950564	0.000403509	0.000203575	7.31641e-05	2.65889e-05	2.9403e-05	6.59565e-05	7.89195e-06	9.25644e-05	1.62104	0.0743014	1.03614
0.45	302.18	761.25	449.838	749.398	749.366	360.981	660.358	3135.3	96.1868	898.505	898.505	8566.32	163.386	482.756	898.498	898.498	160.85	898.498	408.732	50.2134	50.2134	22.2794	15.0617	884.03		408.934	1879.74	31.6254	9.36049	14.8352	22.2216	2.31625		836.495		0.000983611	0.000961489	0.000982062	0.000429032	0.000328844	8.4324e-05	2.3885e-05	3.97155e-05	6.86252e-05	7.44745e-06	8.33656e-05	1.76987	0.081109	1.10482
0.46	298.636	836.753	477.786	776.052	776.319	417.648	698.475	3464.8	202.843	1006.12	1006.12	9462.36	247.321	538.941	1006.11	1006.11	179.532	1006.11	365.608	51.1986	51.1986	25.4002	16.7532	991		365.683	2125.85	34.2788	8.65743	16.5098	23.2132	1.82122		947.415		0.000848648	0.00108898	0.000842593	0.000389688	0.000518062	9.15128e-05	2.33419e-05	4.51131e-05	7.43052e-05	5.31883e-06	4.99738e-05	2.03115	0.0783855	1.05747
0.47	286.45	797.663	456.67	743.239	743.002	353.537	604.893	3235.69	261.797	953.951	953.951	8761.29	307.972	511.965	953.963	953.963	170.765	953.963	377.575	51.2049	51.2049	25.6785	18.4967	938.272		377.5	1915.66	35.7603	7.25647	18.7555	22.3572	1.53701		919.895		0.00101212	0.00105735	0.0010128	0.000400235	0.000661515	9.49562e-05	1.88746e-05	4.84712e-05	7.0886e-05	5.23829e-06	5.31369e-05	1.83237	0.0734413	1.09815
[truncated: 12 more columns]

## Sheet: Table S5
Table S5. Metabolic flux analysis results of four Escherichia coli K-12 MG1655 D-stat experiments at dilution rates (D) 0.10; 0.24; 0.30; 0.45 h-1. Unit is µmol/g DCW if not otherwise noted. See Additional file 2 for model network and MFA details.
D = 0.1 h-1													D = 0.24 h-1																D = 0.30 h-1																		D = 0.45 h-1
Acetic acid/glucose in feed (mM)	0	0.054018	0.0992528	0.160445	0.239009	0.33996	0.458488	0.600368	0.765424	0.951696	1.15486		0	0.0748704	0.165942	0.25008	0.33201	0.444192	0.56474	0.706712	0.865796	1.03875	1.22402	1.4221	1.63248	1.8497	2.07119		0	0.0478144	0.0890292	0.138579	0.186805	0.240278	0.311501	0.395146	0.48798	0.594176	0.70532	0.82352	0.95164	1.08482	1.22096	1.36007	1.50392		0	0.0532052	0.113053
Acetic acid in feed (mM)	0	1.35045	2.48132	4.01113	5.97523	8.49899	11.4622	15.0092	19.1356	23.7924	28.8714		0	1.87176	4.14855	6.25199	8.30024	11.1048	14.1185	17.6678	21.6449	25.9688	30.6005	35.5525	40.812	46.2426	51.7798		0	1.19536	2.22573	3.46447	4.67012	6.00695	7.78752	9.87865	12.1995	14.8544	17.633	20.588	23.791	27.1205	30.5241	34.0018	37.5981		0	1.33013	2.82633
in_glc2	14620.4	14300.4	13222.8	11931.5	11073.4	9865.74	9113.92	8370.86	7294.38	6824.3	6671.75		12149.4	11631.9	11024.7	10433	9939.14	9487.82	9198.12	8961.15	8885.98	8761.39	8593.6	8420.93	8224.71	7993.04	7772.56		12371.5	12174.9	12041.8	11710	11237	10913.6	10695	10668.8	10937.9	10939.4	10482.4	10022.5	10167.5	10678.1	10784.2	10579.6	10283.1		12955.2	12374.1	11965.6
pgiA	6164.1	5839.72	4706.57	3385.82	2533.05	1311.86	616.055	-201.921	-1348.48	-1883.36	-2049.42		3693.76	3167.41	2570.77	1993.45	1525.67	1045.62	766.674	497.9	423.923	281.003	108.169	-74.7427	-276.736	-515.377	-743.254		3991.76	3757.83	3621.92	3282.82	2819.36	2501.87	2274.68	2242.46	2496.51	2477.93	2032.34	1574.48	1706.63	2195.48	2290.43	2085.71	1792.31		4531.96	3949.23	3565.54
fbaA	10753.9	10431.2	9333.91	8032.42	7177.37	5963.47	5231.15	4463.45	3361.65	2870.57	2715.49		8312.14	7791.89	7187.38	6599.39	6115.52	5644.55	5366.07	5116.75	5043.45	4911.36	4744.82	4566.67	4370.36	4136.53	3913.51		8570.17	8358.97	8224.85	7887.44	7419.21	7097.25	6876.37	6849.14	7113.8	7106.75	6655.01	6194.86	6334.95	6837.07	6940.46	6736.44	6441.65		9171.53	8590.26	8190.28
gapA	23500.4	22855.5	20678.6	18085.2	16374.2	13949.7	12467	10956.8	8775.16	7815.02	7510.73		18636.5	17599.1	16386	15204.5	14228.9	13289.6	12734.3	12245.1	12099.1	11840.1	11510.7	11156.4	10767	10301.8	9858.14		19134.6	18723.2	18455.8	17781.2	16842.7	16196.4	15757.9	15706.2	16240.9	16232.2	15325.9	14404.3	14688.3	15699	15910.2	15502.6	14912.5		20374	19212.3	18404.2
pmg	22480.6	21837.3	19661.9	17068.9	15356.3	12934	11450.2	9939.63	7760.44	6799.56	6492.84		17581.1	16543.5	15331.4	14151.2	13174	12247.1	11682.4	11195.4	11047.6	10790.2	10457.3	10105.5	9713.8	9248.38	8804.85		18066.1	17657.3	17390.1	16719.4	15778.9	15133.3	14694.1	14641.1	15175.1	15168.7	14260.7	13340.2	13625	14637.1	14847.1	14438.8	13847.8		19265.9	18103.7	17295.4
pyk	17427	17834.3	18364.1	18986.4	19522	20065.5	20657.5	21245.6	21712	22053.7	21866.9		9239.39	9864.01	9167.57	9385.01	9193.23	9582.93	10012.2	10997.8	11356.7	11809.6	12430.4	12566.4	11892.6	11450.2	10972.1		7517.39	8103.55	7955.83	8685.82	7881.34	7990.43	7786.75	7879.01	8233.9	8610.21	7683.26	7257.22	7628.46	8859.86	8722.81	8243.35	7873.97		6748.54	6258.06	5856.87
pdh	29269.4	29361	28814	28150.4	27814.7	27142.1	26961.9	26808.3	26195.6	26065.9	25722.9		18562.7	18670	17366.3	16992	16306.4	16245.7	16380.8	17128.1	17404.2	17725	18167.4	18116.8	17242.2	16559.6	15852.7		17058.5	17443.8	17162.6	17561.8	16284.7	16069.7	15649.5	15715.5	16338.7	16717.8	15334.6	14450.5	14966.4	16706.4	16675.3	15991.9	15327		16852	15781.6	14970.2
Vnadh	81138.4	86175.7	88400.7	88536.8	88297.5	88751.8	89080.3	90161.1	90801.9	91249.1	89774.8		54919.5	57348.4	56766.6	54598.3	53802.2	54235.4	54613.6	56971.8	58610.1	60033.4	61585.3	61976.9	60168.3	58407.9	56381.9		52450.1	53133.8	52677.5	53870.6	51204.3	50945.8	49558.1	49971.2	52453.1	53936.9	49715.7	47041.4	48435.6	52547	52294.9	49912	47222.8		53371	50374.9	48232.3
pck	10376.4	11108.1	12736.7	14661	16050.1	17809.6	19132.9	20488.3	22059	22891	22856.7		4593.86	5738.48	5647.6	6454.4	6744.86	7618.31	8316.38	9553.48	9983.81	10570.6	11354.2	11671	11191.2	10982.4	10727.4		2600.32	3400.43	3386.94	4458.38	4120.1	4551.84	4568.3	4686.54	4776.03	5161.75	4684.69	4719.99	4951.92	5682.77	5441.04	5164.83	5089.38		1189.27	1279.59	1278.07
gltA	13681.7	16477.5	18954	20648.7	21556.4	23339.9	24344.1	25715	27438	28205.9	27790		8321.23	10000.2	10969.5	10665.5	11095.3	11832.5	12218	13272.3	14027.1	14714.6	15433.2	15842.7	15569	15266.6	14833.2		7569.48	7931.08	7977.56	8718	8489.07	8791.97	8525.24	8722.6	9383.75	9943.72	8974.4	8541.15	8839.82	9523.73	9305.55	8658	7939.03		7457.15	7073.84	6812.62
icdA	865.44	865.514	865.581	865.602	865.53	865.629	865.581	865.562	865.674	865.64	865.527		863.782	863.771	863.818	863.88	863.806	864.382	863.946	864.046	863.961	864.041	863.873	863.992	863.887	863.877	863.881		863.174	863.297	863.302	863.484	863.393	863.424	863.39	863.334	863.301	863.407	863.324	863.377	863.413	863.483	863.426	863.39	863.352		861.334	861.312	861.298
ngATP	175217	177921	174715	169724	166912	162216	160912	159485	155057	153759	150873		100168	101414	93413.3	89784.9	85226.9	84748.3	85277.8	90216.6	92458.4	94752.1	97708.4	97458.3	91479.5	86580.7	81429.7		91015	93166.7	91251.6	93753.8	84941.2	83354.7	80076.2	80570.3	85421	88191.5	78049.2	71428	75064.2	87131.2	86866.3	81704.5	76414.1		90113.7	82141.1	76303.8
Vprod	-414.188	1647.96	2390.96	2104.46	1627.05	1633.11	1421.55	1285.47	1308.02	1111.09	692.13		-143.489	372.106	1457.78	381.416	566.119	425.451	94.2497	-142.953	176.102	247.499	156.912	240.102	424.918	316.54	123.624		1194.03	692.237	747.038	418.193	538.228	424.046	120.568	182.528	721.013	864.868	387.752	-71.778	-27.4513	-111.42	-115.495	-490.318	-1131.17		2236.2	1757.36	1545.99
gnd	7675.44	7675.04	7726.24	7754.29	7753.67	7760.77	7707.85	7784.01	7846.79	7913.82	7934.67		7782.48	7792.07	7778.43	7760.04	7738.75	7730.06	7747.66	7772.96	7777.27	7790.41	7806.36	7808.91	7821.51	7829.09	7836.22		7746.11	7775.42	7777.92	7773.4	7769.78	7761.87	7772.65	7782.28	7799.5	7812.69	7806.69	7801.17	7811.7	7828.89	7843.79	7846.2	7845.59		7909.16	7912.17	7888.27
aceAB	12816.2	15612	18088.4	19783.1	20690.9	22474.3	23478.5	24849.4	26572.3	27340.2	26924.5		7457.45	9136.44	10105.7	9801.62	10231.5	10968.1	11354.1	12408.3	13163.2	13850.6	14569.3	14978.8	14705.1	14402.7	13969.3		6706.31	7067.78	7114.26	7854.52	7625.68	7928.55	7661.85	7859.26	8520.45	9080.31	8111.08	7677.78	7976.41	8660.25	8442.13	7794.61	7075.68		6595.81	6212.52	5951.33
fum	12816.2	15612	18088.4	19783.1	20690.9	22474.3	23478.5	24849.4	26572.3	27340.2	26924.5		7457.45	9136.44	10105.7	9801.62	10231.5	10968.1	11354.1	12408.3	13163.2	13850.6	14569.3	14978.8	14705.1	14402.7	13969.3		6706.31	7067.78	7114.26	7854.52	7625.68	7928.55	7661.85	7859.26	8520.45	9080.31	8111.08	7677.78	7976.41	8660.25	8442.13	7794.61	7075.68		6595.81	6212.52	5951.33
tkt	2109.79	2110.34	2128.03	2137.58	2136.7	2139.98	2121.9	2147.11	2169.08	2191.11	2197		2130.07	2133.16	2129.05	2123.5	2115.71	2118.17	2119.98	2129.35	2130	2135.12	2138.88	2140.83	2144.05	2146.49	2148.9		2112.29	2123.21	2124.09	2124.27	2122.22	2119.87	2123.15	2125.84	2131.27	2136.65	2133.88	2132.54	2136.38	2142.76	2147.19	2147.67	2147.11		2149.55	2150.36	2142.26
mdh	25632.5	31224	36176.9	39566.2	41381.8	44948.6	46957	49698.8	53144.6	54680.5	53849		14914.9	18272.9	20211.4	19603.2	20463	21936.2	22708.2	24816.6	26326.3	27701.1	29138.7	29957.5	29410.2	28805.4	27938.5		13412.6	14135.6	14228.5	15709	15251.4	15857.1	15323.7	15718.5	17040.9	18160.6	16222.2	15355.6	15952.8	17320.5	16884.3	15589.2	14151.4		13191.6	12425	11902.7
pta or acs	414.655	5914.61	11414.6	15458.1	17626.7	21882.6	24076.6	27014.8	31119.9	32829.9	32357.1		431.025	3681.24	6930.88	6703.18	8250.66	9798.3	10447.7	11831.7	13074.5	14142.2	15150.2	16027	16367.1	16455.4	16305.9		436.57	815.317	1195.24	2283.34	3104.45	3924.34	3824.98	4163.42	4876.54	5632.75	5080.38	5103.84	5199.82	4848.63	4458.85	3856.56	3090.91		455.204	758.308	1061.34
carA	565.004	566.65	671.267	737.622	716.553	717.655	604.749	713.614	796.479	885.004	906.97		694.766	713.971	680.94	640.119	592.802	581.585	589.32	620.364	616.922	632.27	645.573	647.329	656.17	660.4	664.374		597.367	619.175	618.547	609.062	596.906	583.038	589.622	597.303	616.676	631.144	613.331	598.199	605.933	621.555	633.983	628.239	618.413		826.967	832.96	770.701
pyrB	565.004	566.65	671.267	737.622	716.553	717.655	604.749	713.614	796.479	885.004	906.97		694.766	713.971	680.94	640.119	592.802	581.585	589.32	620.364	616.922	632.27	645.573	647.329	656.17	660.4	664.374		597.367	619.175	618.547	609.062	596.906	583.038	589.622	597.303	616.676	631.144	613.331	598.199	605.933	621.555	633.983	628.239	618.413		826.967	832.96	770.701
pyrC	377.165	376.94	475.796	548.578	533.216	536.34	447.837	526.071	582.008	640.14	654.102		484.978	502.721	481.699	449.991	418.774	401.428	401.307	407.653	399.946	404.584	408.383	406.35	406.002	403.825	401.436		402.331	415.515	415.606	409.689	404.478	403.602	396.292	396.464	401.679	398.659	391.557	381.519	383.134	391.594	392.83	388.333	382.071		638.603	650.627	588.939
pyrD	246.277	242.921	322.628	388.313	377.272	377.867	313.756	362.982	393.123	425.265	433.088		372.109	391.123	365.075	347.751	323.244	312.121	319.35	332.075	329.957	331.06	336.176	335.53	336.781	336.494	335.907		311.221	328.787	330.473	327.737	326.432	325.31	326.151	329.661	336.804	338.944	337.084	333.343	338.284	348.427	354.28	355.235	354.711		573.584	588.374	532.413
Vquin	13062.5	15854.9	18411.1	20171.4	21068.2	22852.2	23792.3	25212.4	26965.4	27765.5	27357.6		7829.56	9527.56	10470.8	10149.4	10554.7	11280.2	11673.4	12740.4	13493.1	14181.6	14905.5	15314.3	15041.9	14739.2	14305.2		7017.53	7396.57	7444.73	8182.26	7952.11	8253.86	7988	8188.93	8857.25	9419.26	8448.16	8011.12	8314.7	9008.67	8796.41	8149.84	7430.39		7169.4	6800.9	6483.74
V_Acetate	0	-5500.69	-11001.4	-15045.1	-17212.9	-21469.8	-23663.4	-26601.4	-30707.6	-32417.2	-31943.3		0	-3250.11	-6500.21	-6273.12	-7819.87	-9373.2	-10018.3	-11403.3	-12645.3	-13713.7	-14720.1	-15598	-15937.1	-16025.4	-15875.9		0.462762	-379.504	-759.47	-1849.37	-2669.58	-3489.78	-3390.08	-3727.97	-4440.76	-5198.02	-4644.83	-4668.82	-4765.15	-4414.66	-4024.3	-3421.66	-2655.63		0	-302.894	-605.788
V_CO2	47621.7	48443	49471.3	50693.6	51767.4	52860.4	54063.5	55232.6	56170.5	56851.4	56472.8		31108	32350.4	30975.2	31430.2	31061	31876.9	32719.4	34698.2	35412.3	36317.8	37546.3	37813.4	36462.6	35574.5	34615.9		27670.8	28863.8	28572.2	30048	28441.1	28663.8	28264.2	28450.4	29160.9	29924.5	28076	27236.8	27987.5	30460	30189.6	29238.1	28506.9		25984.8	25001.7	24227.1
V_CBASP	187.839	189.71	195.471	189.044	183.338	181.315	156.911	187.544	214.47	244.864	252.868		209.788	211.249	199.24	190.128	174.028	180.157	188.014	212.712	216.976	227.686	237.19	240.979	250.169	256.575	262.938		195.036	203.66	202.941	199.373	192.428	179.437	193.33	200.839	214.997	232.485	221.774	216.68	222.799	229.961	241.153	239.906	236.342		188.364	182.333	181.762
V_DHO	130.888	134.019	153.168	160.265	155.943	158.474	134.081	163.089	188.886	214.875	221.013		112.869	111.598	116.624	102.24	95.5298	89.3075	81.956	75.5776	69.9893	73.524	72.2069	70.8199	69.2203	67.3311	65.529		91.1099	86.728	85.133	81.9517	78.0458	78.2914	70.141	66.8027	64.8752	59.7144	54.4735	48.1757	44.85	43.1672	38.5501	33.0981	27.3598		65.0191	62.2531	56.5262
V_Oro	90.8756	88.8423	169.754	235.825	223.48	225.855	160.888	209.768	241.93	273.454	279.247		186.901	205.71	180.514	164.301	138.47	137.703	137.085	151.608	147.967	150.506	152.604	154.086	153.451	152.994	152.481		115.075	134.86	136.632	137.169	134.223	133.655	133.892	136.401	142.941	146.991	143.632	140.854	146.438	157.842	162.658	162.981	161.765		344.352	358.76	302.547
V_NAA	0	0	0	-9.53099	7.89469	24.2601	29.7533	72.575	118.989	163.4	179.37		29.327	28.9321	36.2519	42.3458	44.625	57.5745	70.5559	93.4413	102.691	116.277	129.307	136.579	149.439	160.062	170.482		33.8058	74.7181	80.4957	86.9756	88.8716	87.9393	101.797	111.528	125.494	140.93	143.982	149.848	164.358	185.445	200.901	210.29	217.631		69.2677	68.5826	82.5863
V_Lactate	-6.96369	-10.9137	-11.3316	-16.5598	-3.6953	5.19498	25.3904	23.8874	27.1189	28.2778	31.2243		32.7856	32.5116	32.8604	33.1777	32.7369	34.7803	37.0726	38.829	46.0304	53.9752	63.7489	78.25	82.3939	90.7713	99.1744		33.928	38.8429	39.2292	39.2235	38.2838	39.1832	36.9609	36.6673	37.3184	36.5857	35.3716	33.8327	34.3978	36.7233	36.5535	35.7218	34.5529		45.9638	44.6757	46.3504
Carbon balance distribution (%)
C_CO2	55.8994	51.4054	50.0983	51.1776	52.6772	53.1045	54.3532	54.758	54.7463	55.0928	55.7287		44.0155	43.6841	40.2839	43.1342	42.5564	43.4815	44.8798	46.7436	46.4244	46.7602	47.7039	47.5991	46.1838	45.756	45.4661		38.389	40.287	39.91	41.8821	40.3199	40.8187	41.1457	41.1125	40.3713	40.5892	40.1848	40.5735	41.0528	43.1932	42.9032	43.0479	44.1323		34.2671	34.5678	34.6762
C_Biomass	43.6903	39.4801	37.6607	37.5287	37.8113	37.3141	37.326	36.7926	36.1553	35.9333	36.5763		52.6643	50.2395	48.3656	51.0165	50.91	50.6643	50.9256	49.9946	48.6315	47.742	47.092	46.6371	46.9071	47.6128	48.6009		51.6379	51.9294	51.9465	51.8144	52.6778	52.893	54.0479	53.6282	51.3568	50.2952	53.0502	55.1906	54.322	52.4929	52.5853	54.4569	57.2366		49.0841	51.4402	53.2291
Sum of carbon wasting	2.35496	2.11951	2.55597	2.79556	2.8889	3.01882	2.60414	3.35173	3.99904	4.66706	4.96293		4.13224	4.06649	3.76705	3.7555	3.43112	3.53283	3.67748	4.03216	4.02072	4.22321	4.40664	4.5548	4.75635	5.00269	5.28357		3.34699	3.91876	3.96957	3.97198	3.9502	3.87292	4.1043	4.20424	4.27921	4.42323	4.54508	4.66356	4.78621	4.9459	5.16797	5.38281	5.63586		4.85303	5.11054	4.97776
[truncated: 8 more columns]

## Sheet: Table S6
Table S6. Comparison of Escherichia coli K-12 MG1655 A-stat experiment metabolic flux analysis (MFA) results at different specific growth rates (μ) taking CBASP, DHO, orotate and NAA excretion into account or not (excess carbon excreted as pyruvate). Unit is µmol/g DCW if not otherwise noted. See Additional file 2 for model network and MFA details.
A-stat experiment 1 MFA results taking CBASP, DHO, orotate and NAA excretion into account
μ (h-1)	in_glc2	pgiA	fbaA	gapA	pmg	pyk	pdh	Vnadh	ppc	gltA	icdA	ngATP	Vprod	gnd	suc	fum	tkt	mdh	pta or acs	carA	pyrB	pyrC	pyrD	Vquin		V_Acetate	V_CO2	V_CBASP	V_DHO	V_Oro	V_NAA	V_Lactate
0.10355	13057.4	10079.3	11017	22200.5	21180.7	4334.92	14590.6	61410.7	2978.68	11819.1	11819.1	119894	127.467	2197.21	10953.7	10953.7	283.714	10953.7	414.653	562.213	562.213	449.084	310.033	11263.7		0	36019.7	113.128	139.052	154.634	0	16.8092
0.104719	13707.3	11359.9	11877.4	23711.1	22691.1	4980.44	15885	66804.8	3193.8	13113.7	13113.7	134469	308.101	1567.41	12248.2	12248.2	73.6596	12248.2	414.782	596.749	596.749	472.992	320.622	12568.8		0	39023.8	123.757	152.37	164.989	0	17.7352
0.10421	13744.5	11454.3	11933.6	23804.3	22784.4	5079.35	16021	67305.4	3150.95	13249.6	13249.6	135823	244.377	1509.78	12384.2	12384.2	54.5012	12384.2	414.726	617.603	617.603	487.126	325.984	12710.1		0	39396	130.477	161.142	170.452	0	17.8788
0.105086	12647.1	9398.26	10516.8	21290.4	20270.3	4234.02	14079.5	58969.1	2579.71	11308.2	11308.2	113380	-303.734	2469.08	10442.8	10442.8	374.179	10442.8	414.823	594.507	594.507	469.454	314.96	10757.7		0	35125.4	125.053	154.493	159.253	0	16.5986
0.11041	12837.6	9248.26	10594.8	21560.7	20539.3	3364.93	13400.2	57206	3528.17	10629.4	10629.4	107774	636.899	2813.46	9764.05	9764.05	488.416	9764.05	415.411	602.554	602.554	473.59	315.077	10079.1		0	32476.4	128.964	158.513	158.297	0	17.0836
0.115493	12997.3	9744.92	10867.8	21995.1	20972.5	3882.71	14076.9	59675.2	3284.66	11306.7	11306.7	114700	384.635	2480.2	10441.4	10441.4	376.8	10441.4	415.974	611.514	611.514	478.447	315.629	10757.1		0	34409.1	133.067	162.818	157.825	0	17.5478
0.120019	13602.6	11064.1	11712	23446.1	22422.3	4728.16	15526.3	65477.7	3284.48	12756.6	12756.6	130564	357.545	1769.61	11891.4	11891.4	139.466	11891.4	416.474	638.61	638.61	496.117	322.441	12213.8		0	38020.8	142.493	173.676	163.727	0	18.648
0.123987	13304.2	10317	11264.8	22701.8	21677.1	4081.48	14584.4	61915	3484.96	11815.2	11815.2	120712	597.861	2221.21	10950	10950	289.588	10950	416.913	598.93	598.93	455.88	319.046	11269		0	35486.8	143.05	136.834	159.533	0	15.2509
0.128031	13937.1	11524.4	12090	24161.2	23135.5	4666.27	15797.3	67012.5	3726.35	13028.5	13028.5	134337	770.595	1649.68	12163.4	12163.4	98.6567	12163.4	417.36	667.756	667.756	513.921	326.917	12490.3		0	38244.7	153.835	187.004	166.589	0	19.8255
0.133368	13512.1	10777.2	11558.6	23206.6	22179.7	4433.06	15138.8	64087.9	3429.55	12370.7	12370.7	126512	481.648	1975.74	11505.6	11505.6	206.788	11505.6	417.951	660.117	660.117	507.665	321.559	11827.1		0	36901.1	152.452	186.106	160.156	0	19.7499
0.139178	13827.2	11189.7	11907.3	23872.3	22844	4326.26	15345.8	65379.3	3886.48	12578.3	12578.3	129643	919.56	1882.6	11713.3	11713.3	175.137	11713.3	418.593	679.37	679.37	520.001	325.055	12038.3		0	36954.1	159.369	194.946	162.482	0	20.7594
0.143737	13932.4	11434.2	12059.8	24131.6	23102.1	4509.29	15633	66503.9	3857.11	12866.1	12866.1	132699	876.252	1746.61	12001.1	12001.1	129.333	12001.1	419.097	693.496	693.496	528.659	326.847	12327.9		0	37696.1	164.837	201.812	163.356	0	21.4996
0.148896	13857	11323.7	11973.8	23971.8	22941.1	4515.58	15563.1	66139.1	3766.04	12796.8	12796.8	131722	778.955	1785.4	11931.8	11931.8	141.726	11931.8	419.668	699.927	699.927	531.874	326.386	12258.2		0	37611.2	168.052	205.488	161.856	0	21.9758
0.153054	14136.9	11773.3	12311	24590.4	23558.7	4562.76	15888.9	67738	4057.18	13123	13123	135914	1078.91	1618.71	12258.1	12258.1	85.7317	12258.1	420.128	691.282	691.282	545.458	330.467	12588.6		0	38140.2	145.824	214.99	165.1	0	23.0649
0.157417	13841.2	11288.6	11953.2	23938.3	22905.5	4506.95	15536.9	66034.2	3756.22	12771.6	12771.6	131340	746.788	1810.89	11906.7	11906.7	149.335	11906.7	420.61	722.624	722.624	543.081	327.739	12234.5		0	37547.3	179.542	215.342	161.494	0	23.2384
0.16346	13747.1	10980.8	11789	23682	22647.8	4172.77	15107.8	64496.1	3927.76	12343.1	12343.1	126939	912.966	2028.99	11478.4	11478.4	221.407	11478.4	421.279	728.226	728.226	544.481	327.013	11805.4		0	36302.4	183.744	217.468	159.55	0	23.7244
0.168763	13848.2	11178.6	11923.4	23919.2	22883.8	4273.97	15309	65341.1	3962.24	12544.9	12544.9	129174	933.489	1936.17	11680.2	11680.2	189.915	11680.2	421.865	742.404	742.404	551.615	328.737	12008.9		0	36765.5	190.788	222.878	160.207	0	24.5897
0.174799	13634.9	10673.6	11614.1	23398.6	22361.6	3897.13	14718.2	63053.7	4031.23	11954.8	11954.8	122805	1002.79	2232.28	11090.1	11090.1	287.99	11090.1	422.533	742.336	742.336	549.294	326.735	11416.9		0	35221.8	193.042	222.559	156.99	0	24.9018
0.181542	13679.1	10598.4	11619.8	23450.7	22412.2	3641.82	14505.9	62474.8	4293.92	11743.3	11743.3	120910	1231.01	2356.62	10878.7	10878.7	328.736	10878.7	423.279	777.084	777.084	578.568	352.745	11231.4		0	34413.4	198.516	225.823	181.641	0	25.6864
0.186464	13708.8	10692.9	11672.1	23534.3	22494.6	3732.59	14626.1	62923.9	4256.67	11864	11864	122137	1197.59	2295.32	10999.5	10999.5	307.789	10999.5	423.823	773.449	773.449	569.032	327.275	11326.8		0	34754.8	204.417	241.757	155.18	0	25.6902
0.191159	13708	10635.4	11653.3	23516.3	22475.4	3610.27	14501	62533.6	4361.35	11739.5	11739.5	120984	1308.37	2355.48	10875	10875	327.355	10875	424.342	767.546	767.546	557.728	326.35	11201.4		0	34342.1	209.818	231.378	153.31	0	27.3772
0.196555	13693.1	10629.4	11642.4	23492.3	22450.1	3642.09	14516.7	62561.2	4320	11755.8	11755.8	121055	1262.83	2350.48	10891.4	10891.4	325.128	10891.4	424.939	771.955	771.955	557.344	325.399	11216.8		0	34422.5	214.611	231.945	151.272	0	28.26
0.202402	13752.9	10640.8	11687.2	23598.8	22555.2	3486.67	14419.7	62381.4	4521.67	11659.5	11659.5	120364	1457.75	2403.2	10795.1	10795.1	342.092	10795.1	425.586	778.933	778.933	558.629	325.416	11120.5		0	33976.9	220.303	233.213	150.112	0	29.3173
0.207517	13813.8	10777.3	11774.3	23748.5	22703.7	3579.2	14571.7	62991.1	4517.51	11812.1	11812.1	122003	1446.82	2331.31	10947.8	10947.8	317.596	10947.8	426.151	785.918	785.918	559.771	325.483	11273.3		0	34359.5	226.147	234.288	149.149	0	30.4358
0.210781	13867	10850.2	11834.7	23863.2	22817.6	3592.73	14637.1	63283	4565.22	11867.4	11867.4	122725	1475.29	2313.94	11003.1	11003.1	311.466	11003.1	426.512	794.862	794.862	560.538	325.329	11328.4		0	34461.4	234.325	235.209	148.337	10.4262	31.6317
0.214878	13897.4	10866.6	11861.2	23921.5	22874.9	3540.59	14614	63268.6	4644.9	11841.6	11841.6	122596	1548.34	2330.96	10977.4	10977.4	316.714	10977.4	426.966	798.546	798.546	560.052	325.043	11302.4		0	34320.5	238.494	235.009	147.227	13.5403	32.7788
0.221944	13952.6	10932.3	11921.3	24039.1	22990.8	3510.07	14637.1	63455.3	4737.28	11862.4	11862.4	122997	1633.54	2325.55	10998.3	10998.3	314.178	10998.3	427.747	802.868	802.868	559.671	325.479	11323.8		0	34283.2	243.197	234.192	146.239	16.678	33.9075
0.22732	13985.6	11008.2	11969.7	24122.2	23072.7	3567.76	14726.4	63803.6	4729.25	11948.9	11948.9	123928	1619.02	2286.62	11084.9	11084.9	300.641	11084.9	428.342	806.248	806.248	558.448	325.538	11410.4		0	34511.3	247.8	232.91	145.216	20.0142	35.0569
0.232333	14017.1	11002.3	11989.7	24175.4	23124.6	3468.91	14657.6	63647.2	4849.37	11877.2	11877.2	123373	1730.79	2327.65	11013.2	11013.2	313.795	11013.2	428.896	811.336	811.336	559.101	327.885	11341.1		0	34215	252.234	231.217	146.553	23.4779	36.2255
0.237438	14045.1	10986.3	12004	24219.4	23167.4	3368.83	14583	63452.7	4965.06	11794.4	11794.4	122721	1835.98	2375.33	10930.5	10930.5	329.158	10930.5	429.461	813.24	813.24	556.915	327.752	11258.2		0	33904.9	256.325	229.163	145.392	32.2828	38.4482
0.241948	14005.5	10964	11971.1	24148.4	23095.3	3432.48	14606.8	63461.2	4869.58	11820.5	11820.5	122803	1744.14	2361.35	10956.7	10956.7	324.027	10956.7	429.959	811.562	811.562	552.549	327.195	11283.8		0	34064.2	259.012	225.354	143.927	30.5032	38.3894
0.24538	13996.7	10852.8	11928.8	24098.5	23044.5	3238.82	14403.2	62796.7	5021.83	11614.3	11614.3	120848	1894.28	2466.22	10750.4	10750.4	358.628	10750.4	430.339	810.761	810.761	548.616	326.791	11077.2		0	33401.5	262.145	221.825	142.832	33.5447	39.3632
0.250847	14043.8	10952.5	11994.5	24213.1	23157.8	3298.3	14508.4	63225.5	5029.4	11717.2	11717.2	121996	1898.3	2417.64	10853.4	10853.4	341.867	10853.4	430.944	811.596	811.596	546.015	327.349	11180.7		0	33655.6	265.581	218.666	142.289	36.493	40.3927
0.257428	13919.5	10648.7	11811.7	23908.1	22851.3	3053.81	14138.8	61813.1	5092.7	11346	11346	118057	1966.95	2601.88	10482.3	10482.3	402.593	10482.3	431.672	804.188	804.188	538.949	326.433	10808.7		0	32672.1	265.239	212.516	140.048	38.8079	40.8519
0.261558	13829.4	10393.5	11667.3	23675	22617.2	2829.03	13823.1	60465.9	5174.17	10945.5	10945.5	114600	2114.27	2770.03	10081.8	10081.8	458.215	10081.8	349.335	736.05	736.05	532.163	325.463	10407.3		82.7937	31710.2	203.887	206.7	138.246	41.2728	41.435
0.26715	13785.4	10302.9	11608.9	23574.4	22515.3	2856.03	13805.1	60251.1	5090.13	10895.6	10895.6	113953	1981.13	2820.66	10032	10032	474.511	10032	319.704	783.008	783.008	526.636	325.299	10357.3		113.043	31680.2	256.373	201.337	136.956	43.6406	42.0616
0.272861	13632.8	9972.32	11398.1	23212.9	22152.4	2672.91	13468.9	58818.7	5063.85	10526.2	10526.2	110082	1962.21	3002.81	9662.68	9662.68	534.631	9662.68	288.487	773.997	773.997	518.396	324.154	9986.83		144.891	30822.7	255.601	194.242	134.661	45.5229	42.3005
0.277363	13505	9712.35	11227.1	22915.6	21854	2561.67	13229.3	57733.7	5005.24	10250.6	10250.6	107198	1910.16	3138.25	9387.08	9387.08	579.31	9387.08	254.321	765.713	765.713	510.486	323.099	9710.18		179.555	30234.2	255.227	187.388	132.699	47.4272	42.5909
0.281884	13388.1	9468.5	11068.8	22641.9	21579.2	2458.71	13008.9	56726.1	4950.99	9992.29	9992.29	104513	1855.52	3268.5	9128.85	9128.85	622.255	9128.85	218.208	764.487	764.487	509.659	329.034	9457.88		216.169	29683.1	254.828	180.625	137.724	49.2298	42.8574
0.28665	13311	9209.11	10931.9	22429.4	21365.6	2264.77	12738.1	55467	5009.19	9602.26	9602.26	101219	1934.14	3454.25	8738.87	8738.87	683.678	8738.87	96.5273	746.691	746.691	491.753	323.926	9062.8		338.376	28777.6	254.938	167.827	131.656	46.7908	42.3482
0.291358	13227.8	9108.2	10843.7	22259.6	21194.6	2277.68	12666.5	55157.7	4909.26	9567.13	9567.13	100360	1828.96	3475.39	8703.79	8703.79	690.233	8703.79	138.853	746.307	746.307	491.589	323.657	9027.45		296.571	28757.2	254.718	167.932	130.44	52.6208	43.4347
0.297102	13174	8893.67	10737.4	22101.5	21035.1	2034.37	12368.6	54045.1	5047.76	9236.82	9236.82	97231.8	1970.25	3640.3	8373.55	8373.55	744.606	8373.55	108.498	741.617	741.617	486.856	323.966	8697.51		327.562	27829.9	254.761	162.89	129.591	54.7522	43.8336
0.301823	13072.5	8683.73	10600.7	21864.8	20797.3	1940.6	12172.8	53162.3	5005.98	9009.98	9009.98	94879.3	1933.47	3752.17	8146.76	8146.76	781.404	8146.76	79.3837	734.848	734.848	481.1	323.691	8470.45		357.198	27340.9	253.748	157.409	128.366	56.7162	44.069
0.306738	13098.9	8748.76	10640.9	21933.1	20864.4	2022.35	12280.1	53487	4965.68	9083.01	9083.01	95834.3	1892.22	3717.11	8219.85	8219.85	769.208	8219.85	47.6559	733.511	733.511	478.515	324.813	8544.66		389.469	27600.8	254.996	153.702	128.498	59.2072	44.7127
0.312323	13058.6	8640.87	10579.2	21832.9	20762.8	1924.72	12141.4	52913.5	5002.96	8913.75	8913.75	94339.5	1957.67	3788.78	8050.65	8050.65	792.515	8050.65	19.1562	703.418	703.418	475.004	325.522	8376.17		418.587	27188.2	228.414	149.481	128.083	61.351	45.1026
0.316927	12975.7	8459.34	10464.3	21636.6	20565.5	1849.01	11982.3	52185.9	4964.95	8726.03	8726.03	92342.6	1905.28	3890.75	7862.98	7862.98	826.026	7862.98	7.49635	716.017	716.017	470.722	325.734	8188.72		445.748	26781.1	245.295	144.988	127.367	63.3155	45.3454
0.321196	12992	8517.04	10495.3	21685.3	20613.1	1944.32	12093.1	52506.5	4901.63	8805.27	8805.27	93273.4	1841.02	3852.45	7942.27	7942.27	812.818	7942.27	36.618	714.696	714.696	468.843	326.979	8269.25		475.342	27076.8	245.853	141.864	127.753	65.7537	45.9283
0.32654	13010.8	8504.1	10504.5	21715.1	20641.6	1888.62	12055.3	52366.9	4967.93	8737.7	8737.7	92834.6	1905.77	3888.09	7874.76	7874.76	824.139	7874.76	64.0418	714.086	714.086	467.701	328.598	8203.36		503.357	26873.9	246.385	139.102	128.296	68.1346	46.499
0.331221	12944.8	8304.82	10395	21541.1	20466.5	1706.92	11807.1	51401.1	5041.28	8464.25	8464.25	90127.3	1981.08	4024.77	7601.36	7601.36	869.214	7601.36	87.3387	710.38	710.38	465.081	329.393	7930.75		527.172	26145.8	245.299	135.688	128.148	70.0691	46.7724
0.334906	12924	8304	10381.6	21508.2	20432.7	1803.41	11883	51528.9	4932.29	8505.09	8505.09	90557.3	1867.33	4007.47	7642.24	7642.24	863.063	7642.24	118.344	711.2	711.2	466.133	330.595	7972.83		558.584	26394.3	245.067	135.538	128.608	74.1555	46.3355
0.339514	12975.6	8256.69	10401.1	21580.8	20504.2	1570.66	11700	51014.8	5185.71	8302.21	8302.21	88949.8	2120.95	4109.74	7439.41	7439.41	896.673	7439.41	137.609	710.525	710.525	464.365	332.864	7772.27		578.36	25655.2	246.16	131.501	129.949	74.8262	47.8824
0.344709	12984.8	8289.54	10419.2	21609.8	20532	1629.82	11767.4	51202.4	5145.95	8346.15	8346.15	89485.7	2079.06	4089.87	7483.41	7483.41	889.51	7483.41	159.114	710.895	710.895	464.468	335.003	7818.42		600.439	25830	246.427	129.465	131.042	76.7935	48.5415
0.350107	13014.4	8300.03	10443.5	21665.5	20586.3	1584.89	11751	51165.9	5216.5	8306.61	8306.61	89316.6	2145.24	4112.91	7443.93	7443.93	896.627	7443.93	180.282	713.478	713.478	466.408	338.551	7782.48		622.204	25684.5	247.07	127.857	133.503	78.7946	49.3037
0.35568	13024.6	8277.29	10443.8	21677.9	20597.3	1527.82	11703.1	50996.2	5275.27	8237.76	8237.76	88791.2	2201.11	4149.9	7375.15	7375.15	908.377	7375.15	199.439	714.805	714.805	467.461	341.187	7716.33		641.977	25475.9	247.344	126.274	135.016	80.5955	50.0207
0.360797	12989.8	8187.2	10391.6	21592.5	20510.8	1466.62	11606.3	50588	5285.51	8123.15	8123.15	87650.2	2209.98	4208.92	7260.59	7260.59	927.518	7260.59	215.749	714.928	714.928	467.977	343.541	7604.13		658.853	25198.5	246.951	124.436	136.34	82.0523	50.5957
0.364922	12968.7	8134.94	10360.9	21542.1	20459.4	1440.67	11558.3	50359.6	5281.81	8056.89	8056.89	87021.7	2205.88	4243.08	7194.37	7194.37	938.475	7194.37	232.585	714.005	714.005	468.935	346.055	7540.43		676.145	25056.8	245.07	122.88	138.024	83.5449	51.2561
0.369304	13017.2	8194.26	10413.9	21645	20561.2	1437.73	11602.7	50554.1	5338.81	8079.28	8079.28	87498.3	2257.5	4235.44	7216.82	7216.82	935.474	7216.82	252.695	717.694	717.694	471.726	349.578	7566.4		696.74	25077.7	245.967	122.148	140.664	85.4053	52.2093
0.373912	13025.4	8233.02	10433.2	21674	20589.1	1510.35	11682.4	50785.8	5286.62	8139.44	8139.44	88160.8	2201.41	4208.24	7277.03	7277.03	925.928	7277.03	270.78	720.259	720.259	474.104	352.942	7629.97		715.334	25300.3	246.155	121.163	143.1	86.9335	53.0146
0.378309	13038.6	8184.89	10426.8	21682.3	20596.3	1396.05	11580.3	50448.7	5395.63	8016.59	8016.59	87138	2305.97	4272.77	7154.23	7154.23	946.981	7154.23	289.941	723.374	723.374	476.868	356.564	7510.79		734.982	24904.8	246.506	120.304	145.837	88.4481	53.8498
0.383112	13075.6	8237.56	10470	21764	20676.9	1354.99	11572.4	50602.5	5481.05	8056.45	8056.45	87418	2377.82	4260.59	7194.14	7194.14	942.422	7194.14	243.102	737.981	737.981	490.601	360.78	7554.92		688.675	24864.5	247.38	129.821	149.086	87.6056	57.3564
0.387892	13068.4	8230.09	10463.6	21752.1	20663.8	1441.2	11652.8	50659.1	5389.67	8047.87	8047.87	87685.2	2289.43	4264.34	7185.62	7185.62	943.174	7185.62	328.498	731.571	731.571	484.066	364.751	7550.37		774.599	25029.4	247.505	119.315	152.094	91.2198	55.6785
0.392586	13028.1	8089	10390.6	21640.3	20551	1308.49	11479.3	49968.1	5450.58	7843.37	7843.37	85735.8	2348.32	4368.54	6981.16	6981.16	977.42	6981.16	358.146	732.443	732.443	485.345	368.577	7349.74		804.766	24489.3	247.098	116.768	154.975	92.5556	55.9322
0.396522	12976.5	7984.98	10322.3	21521.7	20431.4	1287.73	11406.6	49564.7	5404.01	7735.89	7735.89	84664.2	2300.22	4423.83	6873.73	6873.73	995.44	6873.73	391.63	732.827	732.827	486.242	372.392	7246.12		838.685	24303.2	246.585	113.85	157.997	93.858	56.0544
0.400771	12990.9	7984.5	10332.6	21547.8	20456.5	1288.74	11421.4	49549.8	5414.33	7706.5	7706.5	84614.1	2305.7	4441.8	6844.39	6844.39	1000.99	6844.39	434.069	736.029	736.029	488.591	377.34	7221.73		881.594	24263.8	247.438	111.251	162.089	95.6713	56.3674
0.405981	13038	8029.64	10380.1	21644.1	20551.5	1281.12	11460.3	49662.4	5470.71	7693.44	7693.44	84906.8	2365.74	4447.55	6831.38	6831.38	1002.36	6831.38	483.886	730.487	730.487	491.842	383.17	7214.55		931.988	24231.4	238.645	108.672	166.87	97.764	56.7261
0.411578	13019	7951.78	10342.5	21589.4	20495.5	1242.59	11402.4	49333.5	5473.11	7583.13	7583.13	83972.1	2354.8	4510.49	6721.14	6721.14	1022.76	6721.14	534.729	742.401	742.401	493.817	388.528	7109.67		983.45	24001.7	248.584	105.288	171.101	99.4121	56.7078
0.41689	13028.8	7927.2	10341.9	21600.4	20505.1	1225.97	11395.3	49204.3	5490.43	7514.61	7514.61	83604.4	2366.29	4548.73	6652.68	6652.68	1034.95	6652.68	594.192	746.511	746.511	496.431	394.531	7047.21		1043.5	23874.4	250.079	101.9	176.035	101.346	56.7349
0.422046	13022.8	7834.03	10307.9	21562	20465.5	1124.78	11287.9	48713.9	5558.85	7340.27	7340.27	82209.9	2429.27	4639.66	6478.4	6478.4	1064.73	6478.4	659.293	750.289	750.289	498.816	400.628	6879.03		1109.17	23437.1	251.473	98.1882	181.093	103.223	56.6209
0.426696	13013.6	7783.11	10285.7	21532.2	20434.6	1125.49	11279.4	48513.7	5537.09	7257.53	7257.53	81686.3	2401.91	4684.76	6395.71	6395.71	1079.28	6395.71	731.576	754.159	754.159	501.144	406.851	6802.56		1181.97	23326.1	253.016	94.2923	186.38	105.143	56.431
0.430892	13019.3	7825.72	10304.5	21558.1	20459.5	1202.38	11366	48759.5	5480.08	7320.37	7320.37	82427	2351.48	4650.9	6458.59	6458.59	1067.55	6458.59	752.596	744.947	744.947	489.873	413.725	6872.32		1203.45	23570.8	255.074	76.148	192.409	107.949	52.1255
0.435221	13092.4	7841.99	10359.5	21687.6	20588	1193.1	11425.7	48758.6	5545.44	7225.59	7225.59	82380.5	2393.39	4710.88	6363.86	6363.86	1087.09	6363.86	905.018	766.492	766.492	507.797	421.948	6785.81		1356.35	23414.1	258.695	85.8493	199.76	110.025	55.9966
0.440306	13170.8	7876.14	10424.1	21832.3	20731.5	1151.21	11461.3	48781.9	5653.24	7145.42	7145.42	82374	2487.48	4758.83	6283.75	6283.75	1102.55	6283.75	1018.1	777.677	777.677	515.002	430.81	6714.56		1469.99	23218.4	262.675	84.1916	207.598	112.758	56.5861
0.445375	13217.2	7897.55	10463.2	21919.5	20817.4	1186.09	11541.8	48868.6	5658.68	7103.35	7103.35	82623.1	2479.67	4787.51	6241.74	6241.74	1111.58	6241.74	1138.13	788.631	788.631	522.338	439.614	6681.36		1590.59	23227.1	266.294	82.7232	215.382	115.257	57.1321
0.450008	13268.9	7846.38	10481.5	21991	20887.8	1073.26	11479.7	48489.1	5790.97	6907.41	6907.41	81498.7	2597.28	4893.75	6045.85	6045.85	1146.51	6045.85	1269.45	800.926	800.926	530.61	448.895	6494.74		1722.42	22734.8	270.315	81.7155	223.729	117.84	57.8024
0.454632	13352.9	7842.39	10537.1	22132.1	21027.8	979.977	11469.3	48303.9	5940.99	6748.2	6748.2	80883.9	2725.65	4985.1	5886.69	5886.69	1176.48	5886.69	1415.31	819.866	819.866	540.583	459.206	6345.9		1868.79	22328.4	279.282	81.3768	233.11	120.729	58.718
0.459526	13460.9	7997.07	10661.6	22366.3	21260.8	1139.64	11735.5	49014.4	5907.06	6851.95	6851.95	82895.9	2676.17	4941.99	5990.49	5990.49	1161.6	5990.49	1574.72	832.499	832.499	552.198	470.513	6461.01		2028.75	22780.4	280.301	81.6851	243.431	123.847	59.8454
0.464729	13559.6	8006.41	10731.5	22536.6	21429.9	1049.83	11742.9	48868.4	6068.1	6688.7	6688.7	82393.3	2816.25	5035.13	5827.31	5827.31	1192.11	5827.31	1742.36	850.635	850.635	564.716	482.259	6309.56		2196.96	22375.3	285.919	82.4569	254.129	126.876	61.0341
0.470172	13634.1	8013.64	10784.7	22666.1	21558	1032.46	11798.6	48818	6139.96	6569.48	6569.48	82220.9	2867.06	5106.36	5708.14	5708.14	1215.29	5708.14	1914.47	869.132	869.132	577.752	494.144	6202.29		2369.68	22173.5	291.381	83.6071	264.918	129.652	62.205
A-stat experiment 1 MFA results not taking CBASP, DHO, orotate and NAA excretion into account
μ (h-1)	in_glc2	pgiA	fbaA	gapA	pmg	pyk	pdh	Vnadh	ppc	gltA	icdA	ngATP	Vprod	gnd	suc	fum	tkt	mdh	pta or acs	carA	pyrB	pyrC	pyrD	Vquin		V_Acetate	V_CO2	V_CBASP	V_DHO	V_Oro	V_NAA	V_Lactate
0.10355	13057.4	10166.3	11046	22229.4	21209.7	5053.59	14202.3	60291.5	2289	11430.8	11430.8	118974	1123.79	2110.26	10565.3	10565.3	254.731	10565.3	414.653	1.5013e-14	1.5013e-14	1.5013e-14	1.5013e-14	10565.3		0	36019.7	0	0	0	0	0
0.104719	13707.3	11417.6	11896.6	23730.3	22710.3	5904.53	15403.7	65397.9	2288.95	12632.4	12632.4	133087	1423.12	1509.68	11766.9	11766.9	54.4164	11766.9	414.782	1.50128e-14	1.50128e-14	1.50128e-14	1.50128e-14	11766.9		0	39023.8	0	0	0	0	0
0.10421	13744.5	11529	11958.4	23829.2	22809.3	5966.21	15552.7	65943.2	2288.97	12781.3	12781.3	134576	1373.05	1435.13	11915.8	11915.8	29.6194	11915.8	414.726	1.50129e-14	1.50129e-14	1.50129e-14	1.50129e-14	11915.8		0	39396	0	0	0	0	0
0.105086	12647.1	9577.91	10576.6	21350.3	20330.2	4584.68	13844.3	58340	2288.93	11073	11073	113471	602.465	2289.44	10207.6	10207.6	314.296	10207.6	414.823	1.50127e-14	1.50127e-14	1.50127e-14	1.50127e-14	10207.6		0	35125.4	0	0	0	0	0
0.11041	12837.6	9241.39	10592.5	21558.4	20537	4602.09	12783.9	55372	2288.72	10013.1	10013.1	105603	1870.54	2820.33	9147.76	9147.76	490.706	9147.76	415.411	1.50117e-14	1.50117e-14	1.50117e-14	1.50117e-14	9147.76		0	32476.4	0	0	0	0	0
0.115493	12997.3	9790.3	10882.9	22010.2	20987.6	4893.99	13556.1	58145.6	2288.51	10786	10786	113129	1549.58	2434.82	9920.66	9920.66	361.675	9920.66	415.974	1.50107e-14	1.50107e-14	1.50107e-14	1.50107e-14	9920.66		0	34409.1	0	0	0	0	0
0.120019	13602.6	11120.3	11730.7	23464.8	22441.1	5743.06	15000.1	63936.5	2288.33	12230.5	12230.5	129037	1559.72	1713.39	11365.2	11365.2	120.728	11365.2	416.474	1.50098e-14	1.50098e-14	1.50098e-14	1.50098e-14	11365.2		0	38020.8	0	0	0	0	0
0.123987	13304.2	10317.2	11264.8	22701.8	21677.2	5278.34	13985.9	60134.8	2288.17	11216.7	11216.7	118629	1810.62	2221	10351.5	10351.5	289.517	10351.5	416.913	1.5009e-14	1.5009e-14	1.5009e-14	1.5009e-14	10351.5		0	35486.8	0	0	0	0	0
0.128031	13937.1	11503.8	12083.1	24154.3	23128.7	6097.77	15088.4	64898.8	2288	12319.6	12319.6	131800	2160.21	1670.25	11454.5	11454.5	105.513	11454.5	417.36	1.50082e-14	1.50082e-14	1.50082e-14	1.50082e-14	11454.5		0	38244.7	0	0	0	0	0
0.133368	13512.1	10812.9	11570.5	23218.5	22191.6	5586.72	14550.1	62353.4	2287.79	11782	11782	124678	1762.14	1940.05	10916.9	10916.9	194.89	10916.9	417.951	1.50072e-14	1.50072e-14	1.50072e-14	1.50072e-14	10916.9		0	36901.1	0	0	0	0	0
0.139178	13827.2	11141.6	11891.3	23856.3	22828	5909.18	14570.3	63057.7	2287.55	11802.9	11802.9	126745	2379.12	1930.64	10937.8	10937.8	191.149	10937.8	418.593	1.50061e-14	1.50061e-14	1.50061e-14	1.50061e-14	10937.8		0	36954.1	0	0	0	0	0
0.143737	13932.4	11397.6	12047.6	24119.4	23089.9	6066.86	14866.4	64213.4	2287.36	12099.5	12099.5	129896	2345.66	1783.16	11234.5	11234.5	141.516	11234.5	419.097	1.50052e-14	1.50052e-14	1.50052e-14	1.50052e-14	11234.5		0	37696.1	0	0	0	0	0
0.148896	13857	11307.9	11968.5	23966.5	22935.9	5989.19	14831.6	63961.2	2287.15	12065.2	12065.2	129151	2227.13	1801.21	11200.3	11200.3	146.995	11200.3	419.668	1.50042e-14	1.50042e-14	1.50042e-14	1.50042e-14	11200.3		0	37611.2	0	0	0	0	0
0.153054	14136.9	11695.8	12285.2	24564.5	23532.8	6307.11	15042.5	65196.2	2286.99	12276.7	12276.7	132626	2613.75	1696.24	11411.8	11411.8	111.573	11411.8	420.128	1.50034e-14	1.50034e-14	1.50034e-14	1.50034e-14	11411.8		0	38140.2	0	0	0	0	0
0.157417	13841.2	11283.8	11951.6	23936.6	22903.9	5974.76	14804.7	63859	2286.81	12039.3	12039.3	128833	2223.33	1815.72	11174.4	11174.4	150.946	11174.4	420.61	1.50025e-14	1.50025e-14	1.50025e-14	1.50025e-14	11174.4		0	37547.3	0	0	0	0	0
0.16346	13747.1	10943.9	11776.7	23669.7	22635.5	5801.65	14305.7	62101.1	2286.56	11541	11541	124031	2454.72	2065.94	10676.2	10676.2	233.723	10676.2	421.279	1.50014e-14	1.50014e-14	1.50014e-14	1.50014e-14	10676.2		0	36302.4	0	0	0	0	0
0.168763	13848.2	11140.4	11910.7	23906.5	22871	5937.12	14490.1	62896.4	2286.35	11726	11726	126209	2506.58	1974.38	10861.3	10861.3	202.654	10861.3	421.865	1.50003e-14	1.50003e-14	1.50003e-14	1.50003e-14	10861.3		0	36765.5	0	0	0	0	0
0.174799	13634.9	10621.5	11596.7	23381.2	22344.3	5624.89	13871.7	60521.7	2286.1	11108.2	11108.2	119676	2599.18	2284.37	10243.6	10243.6	305.353	10243.6	422.533	1.49992e-14	1.49992e-14	1.49992e-14	1.49992e-14	10243.6		0	35221.8	0	0	0	0	0
0.181542	13679.1	10507.6	11589.5	23420.4	22381.9	5619.65	13547.2	59594.3	2285.83	10784.6	10784.6	117188	2962.17	2447.4	9920.03	9920.03	358.997	9920.03	423.279	1.49978e-14	1.49978e-14	1.49978e-14	1.49978e-14	9920.03		0	34413.4	0	0	0	0	0
0.186464	13708.8	10608.1	11643.8	23506	22466.3	5675.35	13683	60092	2285.63	10920.9	10920.9	118523	2911.55	2380.14	10056.4	10056.4	336.065	10056.4	423.823	1.49969e-14	1.49969e-14	1.49969e-14	1.49969e-14	10056.4		0	34754.8	0	0	0	0	0
0.191159	13708	10527.2	11617.2	23480.2	22439.4	5650.13	13517.1	59573.3	2285.44	10755.6	10755.6	117112	3051.11	2463.64	9891.13	9891.13	363.41	9891.13	424.342	1.4996e-14	1.4996e-14	1.4996e-14	1.4996e-14	9891.13		0	34342.1	0	0	0	0	0
0.196555	13693.1	10531.2	11609.7	23459.6	22417.4	5644.15	13548.4	59651.8	2285.22	10787.5	10787.5	117292	2998.62	2448.66	9923.11	9923.11	357.853	9923.11	424.939	1.49949e-14	1.49949e-14	1.49949e-14	1.49949e-14	9923.11		0	34422.5	0	0	0	0	0
0.202402	13752.9	10505	11641.9	23553.6	22510	5678.1	13369.3	59214.1	2284.98	10609	10609	116132	3271.21	2538.96	9744.67	9744.67	387.346	9744.67	425.586	1.49938e-14	1.49938e-14	1.49938e-14	1.49938e-14	9744.67		0	33976.9	0	0	0	0	0
0.207517	13813.8	10645.1	11730.2	23704.4	22659.6	5767.88	13521.5	59826.7	2284.77	10761.8	10761.8	117794	3269.39	2463.49	9897.52	9897.52	361.656	9897.52	426.151	1.49928e-14	1.49928e-14	1.49928e-14	1.49928e-14	9897.52		0	34359.5	0	0	0	0	0
0.210781	13867	10720.4	11791.4	23819.9	22774.3	5830.03	13561.7	60066.1	2284.64	10802.4	10802.4	118458	3344.3	2443.77	9938.17	9938.17	354.743	9938.17	426.512	1.49922e-14	1.49922e-14	1.49922e-14	1.49922e-14	9938.17		0	34461.4	0	0	0	0	0
0.214878	13897.4	10724.7	11814	23874.2	22827.6	5853.73	13504.7	59953.3	2284.48	10745.8	10745.8	118158	3455.22	2472.79	9881.64	9881.64	363.992	9881.64	426.966	1.49914e-14	1.49914e-14	1.49914e-14	1.49914e-14	9881.64		0	34320.5	0	0	0	0	0
0.221944	13952.6	10776.2	11869.3	23987.1	22938.8	5911.11	13488.6	60025	2284.19	10730.6	10730.6	118357	3583.43	2481.68	9866.49	9866.49	366.22	9866.49	427.747	1.499e-14	1.499e-14	1.499e-14	1.499e-14	9866.49		0	34283.2	0	0	0	0	0
0.22732	13985.6	10857.6	11919.5	24072	23022.5	5962.86	13579	60386.4	2283.97	10821.6	10821.6	119327	3577.52	2437.17	9957.51	9957.51	350.823	9957.51	428.342	1.49889e-14	1.49889e-14	1.49889e-14	1.49889e-14	9957.51		0	34511.3	0	0	0	0	0
0.232333	14017.1	10832.5	11933.1	24118.8	23068	5977.91	13459.7	60080.1	2283.77	10702.8	10702.8	118505	3743.12	2497.45	9838.81	9838.81	370.396	9838.81	428.896	1.4988e-14	1.4988e-14	1.4988e-14	1.4988e-14	9838.81		0	34215	0	0	0	0	0
0.237438	14045.1	10801.1	11942.3	24157.7	23105.7	5988.61	13334.8	59749.5	2283.56	10578.5	10578.5	117615	3906.38	2560.51	9714.59	9714.59	390.884	9714.59	429.461	1.4987e-14	1.4987e-14	1.4987e-14	1.4987e-14	9714.59		0	33904.9	0	0	0	0	0
0.241948	14005.5	10795.8	11915	24092.3	23039.2	5962.61	13397.8	59877.5	2283.38	10642.1	10642.1	117916	3777.51	2529.56	9778.16	9778.16	380.098	9778.16	429.959	1.49861e-14	1.49861e-14	1.49861e-14	1.49861e-14	9778.16		0	34064.2	0	0	0	0	0
0.24538	13996.7	10656.2	11863.3	24032.9	22979	5911.89	13132.2	59024.6	2283.24	10376.8	10376.8	115607	3983.43	2662.8	9512.96	9512.96	424.154	9512.96	430.339	1.49854e-14	1.49854e-14	1.49854e-14	1.49854e-14	9512.96		0	33401.5	0	0	0	0	0
0.250847	14043.8	10757	11929.4	24147.9	23092.7	5979.54	13232.9	59447.3	2283.02	10478.2	10478.2	116750	3997.1	2613.09	9614.41	9614.41	407.015	9614.41	430.944	1.49844e-14	1.49844e-14	1.49844e-14	1.49844e-14	9614.41		0	33655.6	0	0	0	0	0
0.257428	13919.5	10439.5	11741.9	23838.3	22781.5	5794.01	12838.5	57960.8	2282.75	10084.5	10084.5	112656	4081.39	2811.15	9220.75	9220.75	472.349	9220.75	431.672	1.49831e-14	1.49831e-14	1.49831e-14	1.49831e-14	9220.75		0	32672.1	0	0	0	0	0
0.261558	13829.4	10142.6	11583.7	23591.4	22533.6	5636.99	12502.7	56545.2	2282.58	9666.42	9666.42	108892	4169.75	3020.91	8802.75	8802.75	541.841	8802.75	349.335	1.49823e-14	1.49823e-14	1.49823e-14	1.49823e-14	8802.75		82.7937	31710.2	0	0	0	0	0
0.26715	13785.4	10089.5	11537.8	23503.3	22444.1	5592.66	12508	56417.8	2282.35	9642.05	9642.05	108540	4075.86	3034.1	8778.44	8778.44	545.657	8778.44	319.704	1.49812e-14	1.49812e-14	1.49812e-14	1.49812e-14	8778.44		113.043	31680.2	0	0	0	0	0
0.272861	13632.8	9761.99	11328	23142.8	22082.3	5384.54	12183.2	55024.8	2282.12	9286.04	9286.04	104724	4039.62	3213.14	8422.5	8422.5	604.74	8422.5	288.487	1.49801e-14	1.49801e-14	1.49801e-14	1.49801e-14	8422.5		144.891	30822.7	0	0	0	0	0
0.277363	13505	9511.92	11160.3	22848.8	21787.2	5218.16	11967.8	54020	2281.94	9036.57	9036.57	101974	3960.51	3338.68	8173.08	8173.08	646.121	8173.08	254.321	1.49792e-14	1.49792e-14	1.49792e-14	1.49792e-14	8173.08		179.555	30234.2	0	0	0	0	0
0.281884	13388.1	9279.83	11005.9	22579	21516.3	5065.06	11768.6	53083.7	2281.76	8801.24	8801.24	99416.9	3889.49	3457.17	7937.79	7937.79	685.145	7937.79	218.208	1.49783e-14	1.49783e-14	1.49783e-14	1.49783e-14	7937.79		216.169	29683.1	0	0	0	0	0
0.28665	13311	8999.69	10862	22359.6	21295.8	4922.59	11479	51755.8	2281.56	8389.95	8389.95	95945.7	3959.27	3663.67	7526.56	7526.56	753.483	7526.56	96.5273	1.49774e-14	1.49774e-14	1.49774e-14	1.49774e-14	7526.56		338.376	28777.6	0	0	0	0	0
0.291358	13227.8	8923.24	10782	22198	21133	4843.92	11445	51580.4	2281.37	8398.29	8398.29	95348.7	3831.14	3660.35	7534.95	7534.95	751.886	7534.95	138.853	1.49765e-14	1.49765e-14	1.49765e-14	1.49765e-14	7534.95		296.571	28757.2	0	0	0	0	0
0.297102	13174	8680.79	10666.5	22030.5	20964.1	4730.03	11091.7	50296.8	2281.14	8014.7	8014.7	91887.6	4016.36	3853.18	7151.43	7151.43	815.565	7151.43	108.498	1.49754e-14	1.49754e-14	1.49754e-14	1.49754e-14	7151.43		327.562	27829.9	0	0	0	0	0
0.301823	13072.5	8478.04	10532.1	21796.2	20728.7	4597.07	10913.2	49472.2	2280.95	7807.03	7807.03	89630.5	3960.21	3957.86	6943.81	6943.81	849.969	6943.81	79.3837	1.49745e-14	1.49745e-14	1.49745e-14	1.49745e-14	6943.81		357.198	27340.9	0	0	0	0	0
0.306738	13098.9	8552.55	10575.5	21867.7	20799	4641.88	11035.7	49851.6	2280.75	7897.86	7897.86	90688.5	3908.61	3913.33	7034.69	7034.69	834.614	7034.69	47.6559	1.49735e-14	1.49735e-14	1.49735e-14	1.49735e-14	7034.69		389.469	27600.8	0	0	0	0	0
0.312323	13058.6	8426.82	10507.9	21761.5	20691.5	4575.82	10887.2	49247.3	2280.52	7720.9	7720.9	89057.4	3950.4	4002.82	6857.8	6857.8	863.861	6857.8	19.1562	1.49724e-14	1.49724e-14	1.49724e-14	1.49724e-14	6857.8		418.587	27188.2	0	0	0	0	0
0.316927	12975.7	8259.48	10397.7	21570	20498.8	4467	10739.9	48564.1	2280.33	7546.97	7546.97	87181.3	3905.71	4090.61	6683.92	6683.92	892.647	6683.92	7.49635	1.49715e-14	1.49715e-14	1.49715e-14	1.49715e-14	6683.92		445.748	26781.1	0	0	0	0	0
0.321196	12992	8331.23	10433.3	21623.3	20551.1	4503.86	10875.3	48968.5	2280.16	7653.2	7653.2	88269.9	3823.29	4038.27	6790.2	6790.2	874.755	6790.2	36.618	1.49707e-14	1.49707e-14	1.49707e-14	1.49707e-14	6790.2		475.342	27076.8	0	0	0	0	0
0.32654	13010.8	8306.64	10438.7	21649.3	20575.8	4510.79	10810.1	48748	2279.94	7560.57	7560.57	87678.4	3913.93	4085.54	6697.63	6697.63	889.957	6697.63	64.0418	1.49697e-14	1.49697e-14	1.49697e-14	1.49697e-14	6697.63		503.357	26873.9	0	0	0	0	0
0.331221	12944.8	8092.72	10324.3	21470.5	20395.8	4397.75	10532.4	47693.1	2279.75	7259.61	7259.61	84794.7	4012.32	4236.87	6396.72	6396.72	939.913	6396.72	87.3387	1.49688e-14	1.49688e-14	1.49688e-14	1.49688e-14	6396.72		527.172	26145.8	0	0	0	0	0
0.334906	12924	8117.27	10319.4	21445.9	20370.4	4393.85	10650	47962.3	2279.6	7346.26	7346.26	85500	3869.76	4194.2	6483.41	6483.41	925.308	6483.41	118.344	1.4968e-14	1.4968e-14	1.4968e-14	1.4968e-14	6483.41		558.584	26394.3	0	0	0	0	0
0.339514	12975.6	8019.5	10322.1	21501.7	20425.1	4397.9	10365.5	47129.6	2279.42	7042.48	7042.48	83285.9	4209.67	4346.93	6179.68	6179.68	975.736	6179.68	137.609	1.49671e-14	1.49671e-14	1.49671e-14	1.49671e-14	6179.68		578.36	25655.2	0	0	0	0	0
0.344709	12984.8	8061.98	10343.4	21534	20456.1	4420.71	10447.8	47369.8	2279.2	7103.35	7103.35	83923.7	4159.03	4317.43	6240.61	6240.61	965.362	6240.61	159.114	1.49661e-14	1.49661e-14	1.49661e-14	1.49661e-14	6240.61		600.439	25830	0	0	0	0	0
0.350107	13014.4	8060.95	10363.8	21585.8	20506.6	4442.72	10401.8	47245.4	2278.99	7036.18	7036.18	83594.6	4256.35	4351.98	6173.5	6173.5	976.319	6173.5	180.282	1.49651e-14	1.49651e-14	1.49651e-14	1.49651e-14	6173.5		622.204	25684.5	0	0	0	0	0
0.35568	13024.6	8028.39	10360.9	21594.9	20514.4	4441.37	10329.3	47003	2278.76	6944.56	6944.56	82935.2	4337.37	4398.8	6081.94	6081.94	991.345	6081.94	199.439	1.4964e-14	1.4964e-14	1.4964e-14	1.4964e-14	6081.94		641.977	25475.9	0	0	0	0	0
0.360797	12989.8	7937.42	10308.3	21509.3	20427.5	4390.32	10227.7	46583.7	2278.55	6826.61	6826.61	81773.4	4352.89	4458.7	5964.05	5964.05	1010.78	5964.05	215.749	1.4963e-14	1.4963e-14	1.4963e-14	1.4963e-14	5964.05		658.853	25198.5	0	0	0	0	0
0.364922	12968.7	7886.69	10278.2	21459.3	20376.6	4361.35	10180.7	46362.4	2278.38	6762.84	6762.84	81155.9	4349.52	4491.32	5900.33	5900.33	1021.22	5900.33	232.585	1.49622e-14	1.49622e-14	1.49622e-14	1.49622e-14	5900.33		676.145	25056.8	0	0	0	0	0
0.369304	13017.2	7937.54	10328.3	21559.4	20475.7	4412.76	10200.7	46485.7	2278.21	6762.75	6762.75	81507	4429.18	4492.16	5900.28	5900.28	1021.05	5900.28	252.695	1.49614e-14	1.49614e-14	1.49614e-14	1.49614e-14	5900.28		696.74	25077.7	0	0	0	0	0
0.373912	13025.4	7988.95	10351.8	21592.7	20507.8	4437.59	10300.2	46784.6	2278.02	6844.11	6844.11	82302.6	4362.52	4452.31	5981.7	5981.7	1007.28	5981.7	270.78	1.49605e-14	1.49605e-14	1.49605e-14	1.49605e-14	5981.7		715.334	25300.3	0	0	0	0	0
0.378309	13038.6	7921.44	10339	21594.5	20508.5	4426.02	10153.1	46310.1	2277.84	6677.87	6677.87	81026.9	4510.99	4536.22	5815.51	5815.51	1034.8	5815.51	289.941	1.49596e-14	1.49596e-14	1.49596e-14	1.49596e-14	5815.51		734.982	24904.8	0	0	0	0	0
0.383112	13075.6	7962.15	10378.2	21672.2	20585.1	4466.59	10108.4	46351.2	2277.65	6680.05	6680.05	81127.5	4632.96	4536	5817.74	5817.74	1034.22	5817.74	243.102	1.49587e-14	1.49587e-14	1.49587e-14	1.49587e-14	5817.74		688.675	24864.5	0	0	0	0	0
0.387892	13068.4	7973.25	10378	21666.5	20578.2	4467.81	10225.1	46528.5	2277.45	6711.4	6711.4	81607.7	4509.97	4521.18	5849.15	5849.15	1028.79	5849.15	328.498	1.49578e-14	1.49578e-14	1.49578e-14	1.49578e-14	5849.15		774.599	25029.4	0	0	0	0	0
0.392586	13028.1	7821.36	10301.4	21551.1	20461.7	4392.59	10026.5	45761.4	2277.26	6483.09	6483.09	79514.7	4592.87	4636.19	5620.88	5620.88	1066.63	5620.88	358.146	1.49568e-14	1.49568e-14	1.49568e-14	1.49568e-14	5620.88		804.766	24489.3	0	0	0	0	0
0.396522	12976.5	7727.81	10236.6	21436	20345.7	4328.91	9971.72	45418.2	2277.1	6394.88	6394.88	78556.4	4532.11	4681	5532.72	5532.72	1081.16	5532.72	391.63	1.49561e-14	1.49561e-14	1.49561e-14	1.49561e-14	5532.72		838.685	24303.2	0	0	0	0	0
0.400771	12990.9	7727.97	10247.1	21462.3	20370.9	4340.63	9981	45390.7	2276.93	6361.74	6361.74	78489	4548.69	4698.33	5499.63	5499.63	1086.5	5499.63	434.069	1.49552e-14	1.49552e-14	1.49552e-14	1.49552e-14	5499.63		881.594	24263.8	0	0	0	0	0
0.405981	13038	7761.25	10290.6	21554.7	20462	4385.65	9997.46	45436.8	2276.72	6328.4	6328.4	78638.3	4624.06	4715.94	5466.35	5466.35	1091.83	5466.35	483.886	1.49542e-14	1.49542e-14	1.49542e-14	1.49542e-14	5466.35		931.988	24231.4	0	0	0	0	0
0.411578	13019	7688.94	10254.9	21501.8	20407.9	4351.59	9935.54	45100.8	2276.49	6215.65	6215.65	77719.3	4632.61	4773.32	5353.66	5353.66	1110.37	5353.66	534.729	1.49531e-14	1.49531e-14	1.49531e-14	1.49531e-14	5353.66		983.45	24001.7	0	0	0	0	0
0.41689	13028.8	7664.05	10254.2	21512.7	20417.4	4352.4	9919.79	44949.5	2276.27	6140.45	6140.45	77318	4658.67	4811.88	5278.52	5278.52	1122.67	5278.52	594.192	1.49521e-14	1.49521e-14	1.49521e-14	1.49521e-14	5278.52		1043.5	23874.4	0	0	0	0	0
0.422046	13022.8	7560.16	10216.6	21470.7	20374.2	4316.28	9783.46	44372.3	2276.06	5939.04	5939.04	75765.9	4752.58	4913.52	5077.16	5077.16	1156.01	5077.16	659.293	1.49511e-14	1.49511e-14	1.49511e-14	1.49511e-14	5077.16		1109.17	23437.1	0	0	0	0	0
0.426696	13013.6	7516.64	10196.8	21443.4	20345.7	4297.89	9781.98	44199.5	2275.88	5865.3	5865.3	75301.4	4726.2	4951.23	5003.48	5003.48	1168.1	5003.48	731.576	1.49502e-14	1.49502e-14	1.49502e-14	1.49502e-14	5003.48		1181.97	23326.1	0	0	0	0	0
0.430892	13019.3	7569.19	10219	21472.6	20373.9	4321.24	9892.09	44520.2	2275.71	5954.4	5954.4	76156.6	4644.91	4907.43	5092.62	5092.62	1153.06	5092.62	752.596	1.49494e-14	1.49494e-14	1.49494e-14	1.49494e-14	5092.62		1203.45	23570.8	0	0	0	0	0
0.435221	13092.4	7582.63	10273	21601.2	20501.5	4376.55	9920.44	44432.3	2275.53	5830.34	5830.34	75998.5	4744.72	4970.24	4968.61	4968.61	1173.55	4968.61	905.018	1.49486e-14	1.49486e-14	1.49486e-14	1.49486e-14	4968.61		1356.35	23414.1	0	0	0	0	0
0.440306	13170.8	7601.83	10332.7	21740.9	20640	4437.69	9909.54	44317.1	2275.32	5706.37	5706.37	75755.2	4894.87	5033.14	4844.71	4844.71	1193.99	4844.71	1018.1	1.49476e-14	1.49476e-14	1.49476e-14	1.49476e-14	4844.71		1469.99	23218.4	0	0	0	0	0
0.445375	13217.2	7628.5	10373.5	21829.8	20727.7	4479.97	9984.54	44394.8	2275.12	5661.36	5661.36	76011.7	4908.26	5056.56	4799.75	4799.75	1201.27	4799.75	1138.13	1.49466e-14	1.49466e-14	1.49466e-14	1.49466e-14	4799.75		1590.59	23227.1	0	0	0	0	0
0.450008	13268.9	7557.81	10385.3	21894.8	20791.6	4493.12	9865.99	43845.1	2274.93	5411.51	5411.51	74592.8	5091.39	5182.32	4549.95	4549.95	1242.7	4549.95	1269.45	1.49457e-14	1.49457e-14	1.49457e-14	1.49457e-14	4549.95		1722.42	22734.8	0	0	0	0	0
0.454632	13352.9	7533.67	10434.2	22029.2	20924.9	4543.31	9790.5	43464.9	2274.74	5190.17	5190.17	73653.6	5300.82	5293.82	4328.66	4328.66	1279.39	4328.66	1415.31	1.49448e-14	1.49448e-14	1.49448e-14	1.49448e-14	4328.66		1868.79	22328.4	0	0	0	0	0
0.459526	13460.9	7702.64	10563.5	22268.1	21162.6	4674.01	10066.5	44216.6	2274.54	5306.75	5306.75	75771.4	5263.26	5236.41	4445.3	4445.3	1259.75	4445.3	1574.72	1.49438e-14	1.49438e-14	1.49438e-14	1.49438e-14	4445.3		2028.75	22780.4	0	0	0	0	0
0.464729	13559.6	7689.41	10625.9	22431	21324.2	4737.92	10004.5	43862.3	2274.33	5077.19	5077.19	74916	5487.51	5352.13	4215.8	4215.8	1297.78	4215.8	1742.36	1.49428e-14	1.49428e-14	1.49428e-14	1.49428e-14	4215.8		2196.96	22375.3	0	0	0	0	0
0.470172	13634.1	7691.85	10677.4	22558.8	21450.7	4791.04	10026.5	43716.2	2274.11	4927.1	4927.1	74604.3	5592.81	5428.16	4065.77	4065.77	1322.55	4065.77	1914.47	1.49418e-14	1.49418e-14	1.49418e-14	1.49418e-14	4065.77		2369.68	22173.5	0	0	0	0	0
Relative standard deviation (%) between the compared MFA results
μ (h-1)	in_glc2	pgiA	fbaA	gapA	pmg	pyk	pdh	Vnadh	ppc	gltA	icdA	ngATP	Vprod	gnd	suc	fum	tkt	mdh	pta or acs	carA	pyrB	pyrC	pyrD	Vquin		V_Acetate	V_CO2	V_CBASP	V_DHO	V_Oro	V_NAA	V_Lactate
0.10355	0	0.00607365	0.00185778	0.000922537	0.000966922	0.108254	0.0190727	0.0130048	0.185159	0.0236199	0.0236199	0.00544485	1.12608	0.0285468	0.0255198	0.0255198	0.0761233	0.0255198	0	1.41421	1.41421	1.41421	1.41421	0.045243		#DIV/0!	0	1.41421	1.41421	1.41421	#DIV/0!	1.41421
0.104719	0	0.00358433	0.0011447	0.000573633	0.000599409	0.120061	0.0217537	0.0150499	0.233396	0.026437	0.026437	0.00730821	0.910845	0.0265322	0.0283424	0.0283424	0.212483	0.0283424	0	1.41421	1.41421	1.41421	1.41421	0.0466011		#DIV/0!	0	1.41421	1.41421	1.41421	#DIV/0!	1.41421
0.10421	0	0.00459309	0.0014728	0.000738727	0.000771777	0.113549	0.0209761	0.0144573	0.224089	0.0254426	0.0254426	0.00652346	0.986868	0.0358464	0.0272549	0.0272549	0.418306	0.0272549	0	1.41421	1.41421	1.41421	1.41421	0.0456146		#DIV/0!	0	1.41421	1.41421	1.41421	#DIV/0!	1.41421
0.105086	0	0.0133884	0.00401485	0.00198606	0.00208586	0.056233	0.0119123	0.00758469	0.084462	0.0148624	0.0148624	0.000564147	4.29	0.0533907	0.0161081	0.0161081	0.123006	0.0161081	0	1.41421	1.41421	1.41421	1.41421	0.0371118		#DIV/0!	0	1.41421	1.41421	1.41421	#DIV/0!	1.41421
0.11041	0	0.000525401	0.000152835	7.50979e-05	7.88327e-05	0.219607	0.0332863	0.0230399	0.301338	0.0422219	0.0422219	0.0143889	0.695782	0.00172433	0.0460859	0.0460859	0.00330721	0.0460859	0	1.41421	1.41421	1.41421	1.41421	0.0685058		#DIV/0!	0	1.41421	1.41421	1.41421	#DIV/0!	1.41421
0.115493	0	0.00328488	0.000983428	0.000486084	0.000509778	0.162949	0.0266518	0.0183601	0.252777	0.0333354	0.0333354	0.00974907	0.851758	0.0130561	0.0361687	0.0361687	0.0289655	0.0361687	0	1.41421	1.41421	1.41421	1.41421	0.0572034		#DIV/0!	0	1.41421	1.41421	1.41421	#DIV/0!	1.41421
0.120019	0	0.00358346	0.00113038	0.00056488	0.00059066	0.137069	0.0243768	0.0168416	0.252795	0.0297808	0.0297808	0.00831538	0.88675	0.0228243	0.0319968	0.0319968	0.101843	0.0319968	0	1.41421	1.41421	1.41421	1.41421	0.0508985		#DIV/0!	0	1.41421	1.41421	1.41421	#DIV/0!	1.41421
0.123987	0	1.46594e-05	4.47536e-06	2.22071e-06	2.32568e-06	0.180839	0.0296256	0.0206273	0.293172	0.0367495	0.0367495	0.0123067	0.712108	6.80933e-05	0.0397349	0.0397349	0.00017411	0.0397349	0	1.41421	1.41421	1.41421	1.41421	0.0600176		#DIV/0!	0	1.41421	1.41421	1.41421	#DIV/0!	1.41421
0.128031	0	0.00126312	0.000401099	0.000200676	0.000209574	0.188074	0.0324593	0.0226609	0.338214	0.0395502	0.0395502	0.0134831	0.670537	0.00876144	0.0424478	0.0424478	0.0474889	0.0424478	0	1.41421	1.41421	1.41421	1.41421	0.0611765		#DIV/0!	0	1.41421	1.41421	1.41421	#DIV/0!	1.41421
0.133368	0	0.00233805	0.000727491	0.000362438	0.000379214	0.162831	0.0280438	0.0194004	0.282422	0.0344719	0.0344719	0.010326	0.807069	0.0128911	0.037132	0.037132	0.0418897	0.037132	0	1.41421	1.41421	1.41421	1.41421	0.0566014		#DIV/0!	0	1.41421	1.41421	1.41421	#DIV/0!	1.41421
0.139178	0	0.00304219	0.000951539	0.000474459	0.000495825	0.218709	0.0366574	0.0255629	0.366248	0.0449792	0.0449792	0.0159857	0.625745	0.0178158	0.0484147	0.0484147	0.0618241	0.0484147	0	1.41421	1.41421	1.41421	1.41421	0.0677373		#DIV/0!	0	1.41421	1.41421	1.41421	#DIV/0!	1.41421
0.143737	0	0.002264	0.000714732	0.000357099	0.000373016	0.208273	0.0355461	0.0247804	0.361293	0.0434252	0.0434252	0.0150954	0.644977	0.0146443	0.0466584	0.0466584	0.0636162	0.0466584	0	1.41421	1.41421	1.41421	1.41421	0.0656285		#DIV/0!	0	1.41421	1.41421	1.41421	#DIV/0!	1.41421
0.148896	0	0.00098767	0.000311201	0.000155426	0.00016241	0.198386	0.0340372	0.0236742	0.345513	0.0416117	0.0416117	0.0139424	0.681294	0.00623224	0.0447235	0.0447235	0.0258065	0.0447235	0	1.41421	1.41421	1.41421	1.41421	0.0637777		#DIV/0!	0	1.41421	1.41421	1.41421	#DIV/0!	1.41421
0.153054	0	0.00467155	0.00148582	0.000743481	0.000776057	0.226947	0.0386951	0.0270405	0.394603	0.0471225	0.0471225	0.0173182	0.587813	0.0330735	0.0505661	0.0505661	0.185224	0.0505661	0	1.41421	1.41421	1.41421	1.41421	0.0693426		#DIV/0!	0	1.41421	1.41421	1.41421	#DIV/0!	1.41421
0.157417	0	0.000302793	9.53054e-05	4.75877e-05	4.97333e-05	0.198039	0.0341318	0.023683	0.343878	0.0417404	0.0417404	0.013628	0.703051	0.00188462	0.0448683	0.0448683	0.00758708	0.0448683	0	1.41421	1.41421	1.41421	1.41421	0.06404		#DIV/0!	0	1.41421	1.41421	1.41421	#DIV/0!	1.41421
0.16346	0	0.00238327	0.000739101	0.000367832	0.000384634	0.230949	0.0385663	0.026754	0.373492	0.0474947	0.0474947	0.0163844	0.647439	0.0127603	0.0512025	0.0512025	0.0382692	0.0512025	0	1.41421	1.41421	1.41421	1.41421	0.0710285		#DIV/0!	0	1.41421	1.41421	1.41421	#DIV/0!	1.41421
0.168763	0	0.00242158	0.000755881	0.000376696	0.000393745	0.230343	0.0388606	0.0269599	0.379297	0.0477119	0.0477119	0.0164211	0.646698	0.0138209	0.0513724	0.0513724	0.045892	0.0513724	0	1.41421	1.41421	1.41421	1.41421	0.070962		#DIV/0!	0	1.41421	1.41421	1.41421	#DIV/0!	1.41421
0.174799	0	0.00345931	0.00105793	0.000524916	0.000549266	0.256608	0.0418735	0.0289767	0.390668	0.051908	0.051908	0.0182493	0.62678	0.01631	0.0561156	0.0561156	0.041385	0.0561156	0	1.41421	1.41421	1.41421	1.41421	0.0766017		#DIV/0!	0	1.41421	1.41421	1.41421	#DIV/0!	1.41421
0.181542	0	0.00608306	0.00184393	0.000913062	0.0009554	0.302012	0.0483276	0.033372	0.431607	0.0601806	0.0601806	0.0221076	0.583861	0.0267252	0.0651838	0.0651838	0.0622279	0.0651838	0	1.41421	1.41421	1.41421	1.41421	0.0876817		#DIV/0!	0	1.41421	1.41421	1.41421	#DIV/0!	1.41421
0.186464	0	0.00563185	0.00171506	0.000850082	0.000889399	0.292038	0.047114	0.032556	0.426069	0.0585366	0.0585366	0.0212383	0.589884	0.0256583	0.0633434	0.0633434	0.0621074	0.0633434	0	1.41421	1.41421	1.41421	1.41421	0.0840189		#DIV/0!	0	1.41421	1.41421	1.41421	#DIV/0!	1.41421
0.191159	0	0.00722818	0.00219115	0.00108496	0.00113524	0.31152	0.049661	0.0342855	0.441685	0.061854	0.061854	0.0229997	0.565345	0.0317418	0.0670037	0.0670037	0.0738155	0.0670037	0	1.41421	1.41421	1.41421	1.41421	0.0878482		#DIV/0!	0	1.41421	1.41421	1.41421	#DIV/0!	1.41421
0.196555	0	0.00656121	0.00199036	0.000985688	0.00103148	0.304896	0.0487932	0.0336664	0.435658	0.0607448	0.0607448	0.0223265	0.576044	0.0289301	0.06579	0.06579	0.0677616	0.06579	0	1.41421	1.41421	1.41421	1.41421	0.0865459		#DIV/0!	0	1.41421	1.41421	1.41421	#DIV/0!	1.41421
0.202402	0	0.00907982	0.00274335	0.0013573	0.00142016	0.338159	0.0534592	0.0368374	0.464715	0.0667121	0.0667121	0.0253113	0.542321	0.0388494	0.0723267	0.0723267	0.0877386	0.0723267	0	1.41421	1.41421	1.41421	1.41421	0.0932549		#DIV/0!	0	1.41421	1.41421	1.41421	#DIV/0!	1.41421
0.207517	0	0.00872596	0.00265099	0.00131309	0.00137358	0.331147	0.052871	0.0364379	0.464192	0.0657981	0.0657981	0.02482	0.546521	0.0389862	0.0712543	0.0712543	0.0917335	0.0712543	0	1.41421	1.41421	1.41421	1.41421	0.0919012		#DIV/0!	0	1.41421	1.41421	1.41421	#DIV/0!	1.41421
0.210781	0	0.00851188	0.00259044	0.00128352	0.00134239	0.335785	0.0539316	0.0368823	0.470845	0.0664348	0.0664348	0.0250212	0.548426	0.0385914	0.0719183	0.0719183	0.0918663	0.0719183	0	1.41421	1.41421	1.41421	1.41421	0.0924522		#DIV/0!	0	1.41421	1.41421	1.41421	1.41421	1.41421
0.214878	0	0.00929004	0.00282412	0.0013989	0.00146297	0.348219	0.0557915	0.0380496	0.481738	0.068606	0.068606	0.0260715	0.538964	0.0417557	0.0742907	0.0742907	0.0982235	0.0742907	0	1.41421	1.41421	1.41421	1.41421	0.0948501		#DIV/0!	0	1.41421	1.41421	1.41421	1.41421	1.41421
0.221944	0	0.010171	0.00309363	0.00153248	0.00160244	0.360421	0.0577476	0.0392861	0.494083	0.0708454	0.0708454	0.0271873	0.528575	0.0459303	0.0767135	0.0767135	0.108171	0.0767135	0	1.41421	1.41421	1.41421	1.41421	0.0972572		#DIV/0!	0	1.41421	1.41421	1.41421	1.41421	1.41421
0.22732	0	0.00973682	0.00297071	0.00147253	0.00153959	0.3554	0.0573256	0.0389134	0.49309	0.0700168	0.0700168	0.0267477	0.532998	0.0450704	0.075767	0.075767	0.108936	0.075767	0	1.41421	1.41421	1.41421	1.41421	0.0961581		#DIV/0!	0	1.41421	1.41421	1.41421	1.41421	1.41421
0.232333	0	0.010998	0.00334603	0.00165747	0.00173288	0.375604	0.0602508	0.0407724	0.508655	0.0735553	0.0735553	0.028462	0.519898	0.0497686	0.0796508	0.0796508	0.116994	0.0796508	0	1.41421	1.41421	1.41421	1.41421	0.100311		#DIV/0!	0	1.41421	1.41421	1.41421	1.41421	1.41421
0.237438	0	0.0120198	0.00364539	0.00180444	0.00188649	0.395933	0.0632274	0.0425083	0.523164	0.0768568	0.0768568	0.0300477	0.509894	0.0530569	0.0832893	0.0832893	0.121234	0.0832893	0	1.41421	1.41421	1.41421	1.41421	0.104088		#DIV/0!	0	1.41421	1.41421	1.41421	1.41421	1.41421
0.241948	0	0.0109325	0.00331978	0.00164377	0.00171881	0.380853	0.0610534	0.0410906	0.511319	0.0741961	0.0741961	0.0287091	0.520792	0.048639	0.0803787	0.0803787	0.112617	0.0803787	0	1.41421	1.41421	1.41421	1.41421	0.1011		#DIV/0!	0	1.41421	1.41421	1.41421	1.41421	1.41421
0.24538	0	0.0129249	0.0038949	0.00192531	0.00201349	0.413114	0.0652788	0.0437899	0.530173	0.0795793	0.0795793	0.0313431	0.502662	0.054202	0.0863644	0.0863644	0.118382	0.0863644	0	1.41421	1.41421	1.41421	1.41421	0.107439		#DIV/0!	0	1.41421	1.41421	1.41421	1.41421	1.41421
0.250847	0	0.0127318	0.00385111	0.00190512	0.00199205	0.408699	0.0650216	0.0435561	0.531148	0.0789434	0.0789434	0.0310726	0.50347	0.0549423	0.0856066	0.0856066	0.123028	0.0856066	0	1.41421	1.41421	1.41421	1.41421	0.106521		#DIV/0!	0	1.41421	1.41421	1.41421	1.41421	1.41421
0.257428	0	0.0140339	0.00418832	0.00206612	0.00216182	0.437986	0.068167	0.0454856	0.538797	0.0832496	0.0832496	0.0331091	0.494393	0.0546737	0.0905484	0.0905484	0.11275	0.0905484	0	1.41421	1.41421	1.41421	1.41421	0.112121		#DIV/0!	0	1.41421	1.41421	1.41421	1.41421	1.41421
0.261558	0	0.0172768	0.00508648	0.00250211	0.00261935	0.469059	0.070929	0.0473863	0.548406	0.0877597	0.0877597	0.036125	0.462585	0.0612677	0.0957869	0.0957869	0.118259	0.0957869	0	1.41421	1.41421	1.41421	1.41421	0.118124		0	0	1.41421	1.41421	1.41421	1.41421	1.41421
0.26715	0	0.0148021	0.00434692	0.00213724	0.00223794	0.458081	0.0697171	0.0464659	0.538597	0.0863175	0.0863175	0.0344083	0.489088	0.0515562	0.0942434	0.0942434	0.0986275	0.0942434	0	1.41421	1.41421	1.41421	1.41421	0.116682		0	0	1.41421	1.41421	1.41421	1.41421	1.41421
0.272861	0	0.0150728	0.00436284	0.0021389	0.00224146	0.475934	0.0708815	0.0471291	0.535526	0.0885248	0.0885248	0.0352795	0.489501	0.0478528	0.0969787	0.0969787	0.0870218	0.0969787	0	1.41421	1.41421	1.41421	1.41421	0.120173		0	0	1.41421	1.41421	1.41421	1.41421	1.41421
0.277363	0	0.0147446	0.00422045	0.00206459	0.00216504	0.482895	0.0707992	0.0469955	0.528508	0.089016	0.089016	0.035325	0.493919	0.0437638	0.0977704	0.0977704	0.0771035	0.0977704	0	1.41421	1.41421	1.41421	1.41421	0.121555		0	0	1.41421	1.41421	1.41421	1.41421	1.41421
0.281884	0	0.0142316	0.00402902	0.00196678	0.00206378	0.489905	0.0707911	0.0469099	0.521914	0.0896269	0.0896269	0.035341	0.500689	0.0396716	0.0986958	0.0986958	0.0680277	0.0986958	0	1.41421	1.41421	1.41421	1.41421	0.123578		0	0	1.41421	1.41421	1.41421	1.41421	1.41421
0.28665	0	0.0162646	0.00452969	0.0022041	0.00231403	0.522963	0.0735284	0.0489487	0.529088	0.0952896	0.0952896	0.0378222	0.48596	0.0416075	0.105406	0.105406	0.0686907	0.105406	0	1.41421	1.41421	1.41421	1.41421	0.130962		0	0	1.41421	1.41421	1.41421	1.41421	1.41421
0.291358	0	0.0145064	0.0040318	0.00196121	0.0020599	0.509605	0.0716429	0.047398	0.516839	0.09201	0.09201	0.0362097	0.500257	0.0366566	0.101793	0.101793	0.06046	0.101793	0	1.41421	1.41421	1.41421	1.41421	0.12744		0	0	1.41421	1.41421	1.41421	1.41421	1.41421
0.297102	0	0.01713	0.00468842	0.00227387	0.00238934	0.563574	0.0769711	0.0508023	0.533858	0.100185	0.100185	0.0399631	0.483352	0.0401751	0.111326	0.111326	0.0643201	0.111326	0	1.41421	1.41421	1.41421	1.41421	0.137958		0	0	1.41421	1.41421	1.41421	1.41421	1.41421
0.301823	0	0.0169502	0.00458837	0.00222087	0.00233505	0.574642	0.0771654	0.0508459	0.528862	0.101161	0.101161	0.04023	0.486325	0.0377296	0.112735	0.112735	0.0594379	0.112735	0	1.41421	1.41421	1.41421	1.41421	0.140065		0	0	1.41421	1.41421	1.41421	1.41421	1.41421
0.306738	0	0.0160389	0.00435972	0.00211179	0.00222013	0.555889	0.0754764	0.0497508	0.523993	0.0987028	0.0987028	0.0390152	0.491585	0.0363666	0.109873	0.109873	0.0576734	0.109873	0	1.41421	1.41421	1.41421	1.41421	0.137067		0	0	1.41421	1.41421	1.41421	1.41421	1.41421
0.312323	0	0.0177352	0.00478491	0.00231451	0.002434	0.576754	0.0770217	0.0507505	0.528609	0.101411	0.101411	0.0407319	0.476998	0.0388494	0.113154	0.113154	0.0609159	0.113154	0	1.41421	1.41421	1.41421	1.41421	0.140955		0	0	1.41421	1.41421	1.41421	1.41421	1.41421
0.316927	0	0.0169061	0.00451617	0.0021806	0.00229436	0.586192	0.0773243	0.0508382	0.524012	0.102467	0.102467	0.0406589	0.486842	0.0354137	0.114625	0.114625	0.0548193	0.114625	0	1.41421	1.41421	1.41421	1.41421	0.143088		0	0	1.41421	1.41421	1.41421	1.41421	1.41421
0.321196	0	0.0155968	0.00418532	0.00202253	0.00212789	0.561356	0.0749844	0.0493074	0.516211	0.0989934	0.0989934	0.0389769	0.494915	0.0333022	0.110591	0.110591	0.0519046	0.110591	0	1.41421	1.41421	1.41421	1.41421	0.138896		0	0	1.41421	1.41421	1.41421	1.41421	1.41421
0.32654	0	0.016611	0.00444446	0.00214649	0.0022583	0.579477	0.0770191	0.0506139	0.524483	0.102141	0.102141	0.0403952	0.487994	0.0350209	0.114238	0.114238	0.0543034	0.114238	0	1.41421	1.41421	1.41421	1.41421	0.142905		0	0	1.41421	1.41421	1.41421	1.41421	1.41421
0.331221	0	0.0182925	0.00482564	0.00232458	0.00244685	0.62336	0.0806966	0.0529174	0.533448	0.108347	0.108347	0.043113	0.479295	0.0363066	0.121704	0.121704	0.0552665	0.121704	0	1.41421	1.41421	1.41421	1.41421	0.15142		0	0	1.41421	1.41421	1.41421	1.41421	1.41421
0.334906	0	0.0160816	0.00425231	0.00204933	0.00215736	0.591139	0.0773839	0.0506963	0.520178	0.103387	0.103387	0.0406234	0.493605	0.0321984	0.116017	0.116017	0.0492218	0.116017	0	1.41421	1.41421	1.41421	1.41421	0.145705		0	0	1.41421	1.41421	1.41421	1.41421	1.41421
0.339514	0	0.020609	0.0053955	0.0025953	0.00273183	0.669896	0.0855337	0.0559838	0.550577	0.1161	0.1161	0.0465058	0.466606	0.0396653	0.130811	0.130811	0.0597156	0.130811	0	1.41421	1.41421	1.41421	1.41421	0.16143		0	0	1.41421	1.41421	1.41421	1.41421	1.41421
0.344709	0	0.019681	0.00516656	0.00248637	0.00261713	0.652327	0.0840047	0.0549849	0.546008	0.113763	0.113763	0.0453604	0.471543	0.0382779	0.128066	0.128066	0.0578321	0.128066	0	1.41421	1.41421	1.41421	1.41421	0.158713		0	0	1.41421	1.41421	1.41421	1.41421	1.41421
0.350107	0	0.0206654	0.00541644	0.00260574	0.00274261	0.67051	0.0861327	0.0563387	0.554237	0.117101	0.117101	0.0467999	0.466376	0.0399421	0.131938	0.131938	0.0601735	0.131938	0	1.41421	1.41421	1.41421	1.41421	0.163044		0	0	1.41421	1.41421	1.41421	1.41421	1.41421
0.35568	0	0.0215878	0.00563981	0.00271151	0.00285404	0.690274	0.0881813	0.0576249	0.560986	0.120461	0.120461	0.0482256	0.462053	0.0411763	0.135904	0.135904	0.061764	0.135904	0	1.41421	1.41421	1.41421	1.41421	0.167513		0	0	1.41421	1.41421	1.41421	1.41421	1.41421
0.360797	0	0.021907	0.00568828	0.00273184	0.00287621	0.705955	0.0892931	0.0582781	0.562196	0.12265	0.12265	0.0490548	0.461769	0.0407542	0.138649	0.138649	0.0607477	0.138649	0	1.41421	1.41421	1.41421	1.41421	0.170946		0	0	1.41421	1.41421	1.41421	1.41421	1.41421
0.364922	0	0.0219126	0.00567007	0.00272142	0.00286573	0.711901	0.0896177	0.0584443	0.561822	0.123488	0.123488	0.0493258	0.462454	0.0401945	0.139755	0.139755	0.0597158	0.139755	0	1.41421	1.41421	1.41421	1.41421	0.172569		0	0	1.41421	1.41421	1.41421	1.41421	1.41421
0.369304	0	0.0225056	0.00583441	0.00280107	0.00294902	0.719141	0.0909328	0.0592907	0.568247	0.125445	0.125445	0.0501344	0.459303	0.0415985	0.141942	0.141942	0.0618539	0.141942	0	1.41421	1.41421	1.41421	1.41421	0.174968		0	0	1.41421	1.41421	1.41421	1.41421	1.41421
0.373912	0	0.0212777	0.00553551	0.00265922	0.00279961	0.695996	0.0889256	0.0579956	0.562459	0.122259	0.122259	0.0486007	0.465617	0.039855	0.138164	0.138164	0.0595152	0.138164	0	1.41421	1.41421	1.41421	1.41421	0.171251		0	0	1.41421	1.41421	1.41421	1.41421	1.41421
0.378309	0	0.0231322	0.00598059	0.0028697	0.00302133	0.735997	0.0928676	0.0604889	0.574606	0.12884	0.12884	0.0513922	0.457444	0.0422948	0.145974	0.145974	0.0626667	0.145974	0	1.41421	1.41421	1.41421	1.41421	0.179907		0	0	1.41421	1.41421	1.41421	1.41421	1.41421
0.383112	0	0.0240425	0.00622728	0.00298891	0.0031464	0.755891	0.0954951	0.0620106	0.5839	0.132088	0.132088	0.0527816	0.454907	0.0442764	0.149595	0.149595	0.0656805	0.149595	0	1.41421	1.41421	1.41421	1.41421	0.183714		0	0	1.41421	1.41421	1.41421	1.41421	1.41421
0.387892	0	0.0224167	0.00580932	0.00278856	0.00293573	0.724363	0.0922873	0.0601054	0.574054	0.128059	0.128059	0.0507693	0.461853	0.0413437	0.145001	0.145001	0.0613985	0.145001	0	1.41421	1.41421	1.41421	1.41421	0.179551		0	0	1.41421	1.41421	1.41421	1.41421	1.41421
0.392586	0	0.0237897	0.0060974	0.00292112	0.0030763	0.765045	0.0955383	0.0621453	0.580725	0.134278	0.134278	0.0532399	0.45731	0.0420337	0.152652	0.152652	0.0617242	0.152652	0	1.41421	1.41421	1.41421	1.41421	0.188501		0	0	1.41421	1.41421	1.41421	1.41421	1.41421
0.396522	0	0.0231458	0.00589663	0.00282203	0.00297295	0.765739	0.0949193	0.0617387	0.575713	0.134209	0.134209	0.0529213	0.461975	0.0399441	0.152862	0.152862	0.0583782	0.152862	0	1.41421	1.41421	1.41421	1.41421	0.18962		0	0	1.41421	1.41421	1.41421	1.41421	1.41421
0.400771	0	0.0230894	0.0058762	0.00281167	0.00296199	0.766699	0.0951799	0.0619532	0.576883	0.135183	0.135183	0.0531088	0.462779	0.0396921	0.154065	0.154065	0.0579311	0.154065	0	1.41421	1.41421	1.41421	1.41421	0.191444		0	0	1.41421	1.41421	1.41421	1.41421	1.41421
0.405981	0	0.0240369	0.00612083	0.00292882	0.00308488	0.774776	0.0964088	0.0628388	0.583031	0.137675	0.137675	0.054205	0.456914	0.0414214	0.156976	0.156976	0.0604156	0.156976	0	1.41421	1.41421	1.41421	1.41421	0.194966		0	0	1.41421	1.41421	1.41421	1.41421	1.41421
0.411578	0	0.0237651	0.00601535	0.00287531	0.00302911	0.78596	0.0972209	0.0633882	0.583346	0.140151	0.140151	0.0546893	0.461015	0.0400377	0.160161	0.160161	0.0580841	0.160161	0	1.41421	1.41421	1.41421	1.41421	0.199254		0	0	1.41421	1.41421	1.41421	1.41421	1.41421
0.41689	0	0.0238691	0.00602298	0.00287732	0.00303133	0.792605	0.0978966	0.0639081	0.585255	0.142317	0.142317	0.0552465	0.461484	0.039757	0.16288	0.16288	0.0574938	0.16288	0	1.41421	1.41421	1.41421	1.41421	0.202933		0	0	1.41421	1.41421	1.41421	1.41421	1.41421
0.422046	0	0.0251589	0.00629008	0.00300005	0.00316114	0.82952	0.100973	0.0659599	0.592548	0.149228	0.149228	0.0576868	0.457494	0.0405416	0.171489	0.171489	0.058134	0.171489	0	1.41421	1.41421	1.41421	1.41421	0.21313		0	0	1.41421	1.41421	1.41421	1.41421	1.41421
0.426696	0	0.0246304	0.00613269	0.00292289	0.00308023	0.827241	0.100545	0.0658077	0.590308	0.150037	0.150037	0.057518	0.461137	0.0391074	0.172724	0.172724	0.0558932	0.172724	0	1.41421	1.41421	1.41421	1.41421	0.215507		0	0	1.41421	1.41421	1.41421	1.41421	1.41421
0.430892	0	0.0235661	0.00589241	0.00281038	0.00296161	0.798524	0.0980538	0.0642712	0.584295	0.145522	0.145522	0.0559185	0.463582	0.0379562	0.167236	0.167236	0.0544591	0.167236	0	1.41421	1.41421	1.41421	1.41421	0.210354		0	0	1.41421	1.41421	1.41421	1.41421	1.41421
0.435221	0	0.02378	0.00592586	0.00282442	0.0029756	0.808324	0.0997265	0.0656524	0.591276	0.151133	0.151133	0.0569864	0.465849	0.0378879	0.174117	0.174117	0.0540844	0.174117	0	1.41421	1.41421	1.41421	1.41421	0.218633		0	0	1.41421	1.41421	1.41421	1.41421	1.41421
0.440306	0	0.0250632	0.0062297	0.00296762	0.00312556	0.831611	0.10269	0.0678214	0.602517	0.158353	0.158353	0.0591954	0.461176	0.0396168	0.182875	0.182875	0.0563061	0.182875	0	1.41421	1.41421	1.41421	1.41421	0.228767		0	0	1.41421	1.41421	1.41421	1.41421	1.41421
0.445375	0	0.0245072	0.006087	0.00289909	0.00305291	0.822131	0.102307	0.0678391	0.603126	0.15976	0.15976	0.0589403	0.464886	0.0386527	0.184693	0.184693	0.0548385	0.184693	0	1.41421	1.41421	1.41421	1.41421	0.231772		0	0	1.41421	1.41421	1.41421	1.41421	1.41421
0.450008	0	0.0264925	0.00651903	0.00309967	0.00326376	0.868859	0.106915	0.0711275	0.616476	0.171729	0.171729	0.0625686	0.458755	0.0405014	0.199656	0.199656	0.0569356	0.199656	0	1.41421	1.41421	1.41421	1.41421	0.24902		0	0	1.41421	1.41421	1.41421	1.41421	1.41421
0.454632	0	0.0283944	0.00693956	0.00329545	0.00346894	0.912376	0.111672	0.0745723	0.631089	0.184564	0.184564	0.066167	0.453729	0.0424747	0.215694	0.215694	0.0592585	0.215694	0	1.41421	1.41421	1.41421	1.41421	0.267253		0	0	1.41421	1.41421	1.41421	1.41421	1.41421
0.459526	0	0.0265216	0.00653913	0.00310956	0.00327163	0.859762	0.108265	0.0727765	0.627891	0.179726	0.179726	0.0635013	0.460827	0.0409083	0.209398	0.209398	0.0573208	0.209398	0	1.41421	1.41421	1.41421	1.41421	0.261376		0	0	1.41421	1.41421	1.41421	1.41421	1.41421
0.464729	0	0.028562	0.00699684	0.00332316	0.00349521	0.901172	0.113045	0.0763457	0.643121	0.193697	0.193697	0.0672214	0.454942	0.043159	0.226923	0.226923	0.0600166	0.226923	0	1.41421	1.41421	1.41421	1.41421	0.281324		0	0	1.41421	1.41421	1.41421	1.41421	1.41421
0.470172	0	0.0289763	0.00706807	0.00335425	0.00352709	0.912757	0.114823	0.0779721	0.649761	0.202031	0.202031	0.0686846	0.455656	0.0431996	0.23764	0.23764	0.0597736	0.23764	0	1.41421	1.41421	1.41421	1.41421	0.294261		0	0	1.41421	1.41421	1.41421	1.41421	1.41421
